# Supplementary material for: Polypharmacy among people living with type 2 diabetes mellitus in rural communes in Vietnam
Source: PLoS One. 2021 Apr 8;16(4):e0249849. doi: 10.1371/journal.pone.0249849 (PMC8031303; doi:10.1371/journal.pone.0249849)
Supplement: S2 File — (XLSX) [file pone.0249849.s003.xlsx]

## Sheet: dieu
district	DATE	HOUR	MINUTE	q101	q1021	q1022	q1023	q103	q104	q105	q105d	q106	q107	q108	q201	q202	q2031	q2032	q2033	q2034	q2035	q2036	q2037	q2038	q2038a	q204	q2041	NewYearofT2Ddiagnosis	q2042	q204a	q204b	q208	q208a1	DRUG1	q208a2	DRUG2	q208a3	DRUG3	q208a4	DRUG4	q208b	q208c1	q208c2	q208c3	q208c4	q208c5	q208c6	q208c6a	q208d1
VU THU	2019-01-07	10	0	0	1	2	1952	1	3	3	8000000	3	3	1	4	2	1	0	0	0	1	1	1	1	VIEM DA DAY	99	8	2009	2009	57	1	2	DIAPRID 4MG	1	PANFOR SR 500MG	1	LDNIE	1		0	3								DIABETNA
VU THU	2019-01-23	13	30	1			1953	1	2	2	2000000	3	3	1	4	3	0	0	0	0	0	1	1	1	U DA DAY	99	8	2017	2017	63		2	INDFORM 500MG	1	BIBISOTAB 50MG	1	PANFOR SR 500MG	1		0	3								PAMIN
QUYNH PHU	2018-12-30	8	40	1	99	99	1949	2	1	2	150000	3	3	1	5	2	1	0	0	0	0	1	0	0		99	10	2010	2010			2	GLUZITOP MR	1	METFORMIN STADA 500MG	1	TEULML	1		0	3								NOVODIA
VU THU	2019-01-17	8	30	0	12	1	1959	1	4	7	11000000	3	3	1	2	2	0	0	0	0	1	1	0	0		99	1	2003	2003	44	1	4	POLHUMIN MIX	1	METFORMIN STADA 500MG	1	BIBISOTAB 50MG	1		0	3								DIMEGREL
QUYNH PHU	2018-12-19	14	0	1	17	4	1964	1	4	5	12000000	3	3	1	3	2	0	0	0	0	0	0	1	0		99	3	2015	2015	51	2	2	GUNUCUPHA 750MG	1		0		0		0	3								DIAMICRON
VU THU	2019-01-14	9	50	1	20	6	1960	1	4	7	10000000	3	3	1	5	3	1	0	0	0	1	1	0	1	TAI BIEN MACH MAU NAO	99	6	2015	2015	55	2	4	DIAPRID 4MG	1	PANFOR SR 500MG	1	BNAIENAL	1	BIBISOTAB 50MG	1	3								THUC PHAM CHUC NANG MIND
VU THU	2018-12-28	9	30	1	29	9	1945	1	2	7	5400000	3	3	1	3	3	1	0	0	0	0	1	0	0		99	99	2008	2008	888	1	2	DIAMICRON MR TAB 60MG	1	INDFORM 500MG	1	FELODIPIN 5MG	1	HOAT HUYET DUONG NAO	1	3								DIAMICRON MR
VU THU	2019-02-14	15	40	1	17	2	1965	1	2	2	2000000	2	3	1	3	3	1	0	0	0	1	1	1	0		14	8	2013	2013			2	DIAPRID 4MG	1	PANFOR SR 500MG	1	ENANAPRIL 5MG	1	BAI THACH	1	3
QUYNH PHU	2019-01-06	7	25	1	1	1	1969	1	2	9		1	1	2	5	5	1	0	0	0	1	1	1	1	LIET TOAN THAN	99	99	2011	9998	42	1	4	NARADIA	1	DH-NLETGGLU	1		0		0	0	0	0	0	0	0	1	YEU QUA KHONG DI KHAM DE LAY THUOC DUOC	GLUMEFORM
QUYNH PHU	2019-01-08	7	40	0	15	9	1950	1	2	7	3000000	3	3	2	3	3	0	0	0	0	1	1	1	0		99	99	2012	9998	62	2	2	METOVANCE 500MG	1	GLUZITOP MR 60	1	BIBISOTAB 50MG	1		0	3								DIABETNA
QUYNH PHU	2019-01-05	8	0	0	1	1	1948	1	2	1	700000	3	3	1	3	3	1	0	0	0	0	0	0	0		99	99	2012	2012	64	2	2	METOVANCE 500MG	1	BINH CAN 2G	1	CAPTOPRIL 25MG	1		0	0	0	0	0	1	0	0		DIABET DREAM
QUYNH PHU	2019-01-07	8	0	1	4	5	1958	4	3	1	3000000	3	3	1	3	3	0	0	0	0	0	1	0	0		19	6	2018	2018	60		2	METOVANCE 500MG	1	BIBISOTAB 50MG	1		0		0	3								ONANO
QUYNH PHU	2019-01-05	15	25	1	12	11	1969	2	3	2	5000000	3	3	1	2	3	0	0	0	0	1	0	0	0		13	12	2016	2016			2	DIANORM - M	1		0		0		0	3								TRA TIEU DUONG TRALY
VU THU	2019-01-01		0	1	10	7	1967	1	2	4	10000000	3	3	1	2	1	0	0	0	0	0	1	0	0		1	7	2012	2012	45		2	INDFORM 500MG	1	QNINACAR	1	BIBISOTAB 50MG	1		0	3								DIAMICRON MR
QUYNH PHU	2018-12-29	15	0	1	12	2	1957	1	2	1	2500000	3	3	1	4	2	1	0	0	0	1	1	0	0		99	7	2005	2005			4	SCILIN M30	1	METFORMIN STADA 500MG	1	HOVOVIN	1	CEFALEXEL 0,5G, NENSTOMAX	1	3
QUYNH PHU	2019-01-10	15	15	1	6	6	1960	3	2	7	8000000	3	3	1	3	3	1	0	0	0	0	0	0	1	SOI MAT, DA DAY	21	6	2016	2016			2	METOVANCE 500MG	1	AMBIDIL 5	1	BIBISOTAB 50MG	1		0	3								DIAMICRON MR
QUYNH PHU	2019-01-06	15	30	1	1	1	1956	1	2	2	11000000	3	3	1	3	3	0	0	0	0	1	0	0	1	MEN GAN CAO, MAU NHIEM MO	6	3	2016	2016			2	DIANORM - M	1	FENHTAF	1	ENANAPRIL 5MG	1		0	3								GLUMEFORM
VU THU	2019-01-04	14	30	1	7	5	1956	2	2	2	2000000	3	3	1	3	2	1	0	0	0	1	1	1	0		99	2	2000	2000	44		2	METOVANCE 500MG	1	INDFORM 500MG	1		0		0	3								AMLODIPIN 5MG
VU THU	2019-01-09	9	14	1	21	7	1954	1	3	2	2000000	1	3	2	4	4	1	0	0	0	1	1	0	0		99	99	2012	9998	58	2	2	GLUCOVANCE 500MG	1	VYTOEIN	1	UBEHEAL	1		0	3								THUOC DAU RANG
VU THU	2019-01-20	19	0	1	19	10	1948	3	4	7	3200000	3	3	2	3	3	1	0	0	0	1	1	0	1	MO MAU, DA DAY	99	99	2013	2013	65	2	2	METOVANCE 500MG	1	INDFORM 500MG	1	DIEP HA CHAU	1		0	3								GLUCOSAMIN
VU THU	2018-12-14	14	0	0	12	12	1946	1	4	2	1900000	3	3	2	3	2	1	0	0	0	1	1	1	0		99	99	2014	2014	68	3	2	METOVANCE 500MG	1	DIPSOPE 5MG	1		0		0	3								METOVNACE
QUYNH PHU	2019-01-28	14	15	1	99	99	1961	1	2	3	6000000	3	3	1	4	4	1	0	0	0	1	0	0	1	ROI LOAN TH NAO	99	10	2008	2008			4	PENOFIBRAT	1	ENARENAT	1	METFORMIN STADA 500MG	1	INSUNIN	1	3								NOVODIA
VU THU	2018-12-28	8	30	1	99	99	1956	1	2	2	6000000	3	3	1	3	3	1	0	0	0	1	0	1	0		99	99	2010	2010	54	1	2	METOVANCE 500MG	1	ZYLDECT-S	1	DIAPRID	1		0	0	1	0	1	0	0	0		NOVODIA
VU THU	2019-01-04	16	30	1	15	7	1950	2	2	7	3700000	3	3	2	3	2	1	0	0	0	1	1	0	0		99	99	2006	2006	56	1	4	POLHUMIN MIX	1	INDFORM 500MG	1	FELODIPIN 5MG	1	BIBISOTAB 50MG	1	3								DIAMICRON MR
VU THU	2019-01-14	18	10	1	17	8	1957	2	4	7	25000000	4	3	1	3	2	1	0	0	0	0	1	0	0		99	99	2001	2001	44	1	2	DIAMICRON MR TAB 60MG	1	INDFORM 500MG	1	FELODIPIN 5MG	1	BIBISOTAB 50MG	1	3								COVERSYL
VU THU	2019-01-19	10	0	1	8	10	1959	1	3	2	600000	2	2	2	3	2	1	0	0	0	1	1	1	0		99	9	2008	2008	49	1	2	METOVANCE 500MG	1	FELODIPIN 5MG	1	INDFORM	1	MENISON 4MG	1	3
QUYNH PHU	2018-12-29	15	0	1	12	12	1949	1	2	2	3000000	3	3	1	4	4	1	0	0	0	0	0	1	1	DUONG RUOT	99	2	2016	2016			2	METOVANCE 500MG	1	AMBIDIL 5	1	SARI	1	APITIL	1	3
QUYNH PHU	2019-01-03	7	40	0	99	99	1950	1	2	2	800000	3	3	1	4	3	0	0	1	0	1	0	0	1	VIEM DAI TRANG, TRI NOI DO 2	99	99	2007	2007			2	GLUZITOP MR	1	METFORMIN STADA 500MG	1	MUOMEGA	1	FELODIPIN 5MG	1	3
QUYNH PHU	2019-01-01	10	20	1	99	99	1945	1	1	7	2297000	3	3	2	5	5	1	0	0	0	1	1	0	1	DA DAY	99	99	2012	9999	67		2	METOVANCE 500MG	1	AMBIDIL 5	1	TARVAZIN	1	FELODIPIN 5MG	1	3
QUYNH PHU	2018-12-29	7	30	1	99	8	1950	4	3	1	8200000	3	3	1	3	3	1	0	0	0	1	1	0	0		99	3	2016	2016			2	METOVANCE 500MG	1	AMBIDIL 5	1	PHARMATON	1		0	3								NOVODIA
VU THU	2019-01-24	10	30	0	12	6	1968	1	2	2	6000000	3	3	1	2	2	1	0	0	0	1	1	1	0		99	12	2012	2012	44		4	INSULIN	1	DIAMICRON 60MG	1	DIAPRID 4	1		0	3								HOAT HUYET DUONG NAO
QUYNH PHU	2018-12-19	9	30	1	99	99	1944	1	1	1	400000	2	2	1	4	4	1	0	0	0	0	1	0	1	LOANG XUONG	99	8	2003	2003	59		2	DIANORM - M	1	BIBISOTAB 50MG	1	DIEP HA CHAU	1		0	3								NOVODIA
VU THU	2018-12-29	14	0	1	20	4	1957	2	2	2	2900000	1	3	1	3	3	0	0	0	0	0	0	0	1	SUY NHUOC TK,THIEU NANG THN	13	6	2014	2014			2	METOVANCE 500MG	1	CETAMPIR	1		0		0	0	0	0	0	1	0	0		GLUCOPHAGE 1000MG
VU THU	2019-01-06	10	25	1	20	2	1956	1	2	2	2500000	3	3	1	3	2	0	0	0	0	0	1	0	0		99	6	2008	2008	52	1	2	GLICLADA 30MG	1	INDFORM 500MG	1	TATENOL 0,5G	1		0	3								DIAMICRON MR
VU THU	2019-01-09	14	52	0	26	10	1958	1	3	2	5000000	3	3	2	3	3	0	0	0	0	0	0	0	1	MO MAU	99	99	2013	2013	55	2	2	DIAMICRON MR TAB 60MG	1	LEVETIN	1	HYPRAVAS, ATIVIVER	1	INDFORM, GLICLADA	1	3
VU THU	2019-01-12	10	30	1	2	1	1957	2	3	2	800000	2	2	2	4	4	0	0	0	0	0	1	0	1	VIEM HONG MT	99	99	2017	2017	60	3	2	METOVANCE 500MG	1		0		0		0	3								GLUCOSAMIN
QUYNH PHU	2018-12-19	10	0	1	12	6	1953	2	1	2	1000000	1	3	1	5	4	1	0	0	0	0	1	0	0		23	3	2009	2009			3	SCILIN M30	1		0		0		0	3								DIAMICRON MR
QUYNH PHU	2019-01-13	7	30	1	1	1	1970	1	2	2	4000000	1	1	2	4	4	0	0	0	0	0	0	0	0		99	12	2017	2017			2	METOVANCE 500MG	1	AMBIDIL 5	1	HOAT HUYET DUONG NAO	1		0	3								GLISAN 30MR
VU THU	2018-12-28	7	40	0	10	12	1951	1	3	2	13000000	3	3	1	4	3	0	0	0	0	1	1	1	1	PHOI	99	99	2006	2006	888	1	2	DIAPRID 4MG	1	PANFOR SR 500MG	1		0		0	3
VU THU	2018-12-28	9	10	1	99	99	1951	1	1	2	13000000	3	3	1	4	3	1	0	0	0	0	1	1	1	DADAY	99	99	2007	2007		1	2	DIAPRID 4MG	1	PANFOR SR 500MG	1		0		0	3
VU THU	2019-01-02	8	15	1	16	12	1957	1	2	2	3000000	3	3	1	3	3	0	0	0	0	0	0	0	0		99	99	2011	2011	55	2	2	PANFOR SR 500	1	DIAMICRON 60MG	1		0		0	3
QUYNH PHU	2019-01-06	7	40	0	1	10	1970	1	2	3	9000000	3	3	1	3	3	0	0	0	0	1	1	1	1	VIEM LOET DA DAY	99	99	2016	9998		3	3	NOVODIA	1	UBIHEAL 200	1	SOKI-LHION	1	GLUCOPHAGGE	1	3								LANTUS SOLOTAR 100U/ML
VU THU	2018-12-26	14	20	0	12	9	1951	2	4	7	15000000	4	3	1	3	2	1	0	0	0	0	1	1	0		99	99	2005	2005	54	1	4	DIAMICRON MR TAB 60MG	1	INDFORM 500MG	1	FELODIPIN 5MG	1		0	3								LANTUS SOLOTAR 100U/ML
QUYNH PHU	2019-01-08	7	50	1	1	1	1937	1	1	1	6000000	3	3	2	4	4	1	0	0	0	0	1	0	1	DA DAY	99	99	2016	2016			2	DARPRID 4MG	1	AMBIDIL 5	1	TORVAZIN	1	CEPBALL	1	3								GLUMEFORM
QUYNH PHU	2019-01-21	7	30	1	1	1	1951	1	1	2	500000	3	3	1	5	4	1	0	0	0	0	0	0	1	MO MAU	2	8	2018	2018			4	WOSULIN - R	1	SCILIN N	1		0		0	3								NOVODIA
QUYNH PHU	2019-01-01	8	0	0	16	4	1947	3	2	7	5000000	3	3	1	4	4	0	0	0	0	1	1	1	0		99	99	2010	2010	69		4	GLIMEPRIDE STADA 4MG	1	METFORMIN STADA 500MG	1	ATSIMVASTATIN 20MG	1	BIBISOTAB 50MG	1	3								INSULIN
VU THU	2018-12-26	15	30	0	10	4	1958	1	3	2	1500000	3	3	1	2	1	1	0	0	0	1	0	0	0		99	10	2009	2009	51	1	4	POLHUMIN MIX	1	DIPSOPE 5MG	1	INSULIN	1		0	3								BIBISO
QUYNH PHU	2018-12-28	14	30	0			1962	1	3	3	3000000	3	3	1	2	2	1	0	0	0	0	1	0	0		99	9	2008	2008	46	1	2	GLIMEPRIDE STADA 4MG	1	METFORMIN STADA 500MG	1	ENANAPRIL 5MG	1	BIBISOTAB 50MG	1	3								NOVODIA
VU THU	2019-01-02	8	15	0	28	2	1952	1	3	7	5500000	3	3	1	4	4	1	0	0	0	0	1	0	0		99	99	2009	2009	58	1	2	DIAMICRON MR TAB 60MG	1	JANUMET 50/1000MG	1	COVERAM	1	NEXT G CAL,MOBIC 7,5	1	3								OMEGA 3.6.9
QUYNH PHU	2019-01-04	9	30	0	1	1	1955	1	2	3	7000000	3	3	1	3	3	1	0	0	0	0	0	0	0		20	11	2013	2013			2	METOM	1	MEPA	1		0		0	0	0	0	0	0	0	0		GLUCOBAY
QUYNH PHU	2019-01-06	7	45	0	19	5	1966	1	3	2	10000000	3	3	1	3	3	0	0	0	0	0	0	0	0		99	3	2014	2014			2	METOVANCE 500MG	1	AMBIDIL 5	1	SAUTIN	1		0	3								DIAMICRON MR
VU THU	2018-12-31	8	0	1	19	8	1957	2	2	1	4000000	3	3	1	4	3	1	0	0	0	0	1	0	1	SOI NIEU QUAN	99	12	2018	2018	61	5	2	GLUCOVANCE 500MG	1	NOVODIA	1	COVERAM 5	1	GIGOBILOBA, DUONG TAM AN THAN	1	3
QUYNH PHU	2018-12-30	11	15	1	23	6	1962	4	1	2	3000000	3	3	2	4	4	1	0	0	0	1	1	0	1	DA DAY	99	99	2014	2014	53		2	DICERTT	1	AULOCLIPU	1	AONOU	1		0	3								GLUCOPHAGE 1000MG
VU THU	2019-01-13	9	45	0	15	6	1948	2	3	7	7000000	3	3	1	5	3	1	0	0	0	1	1	1	0		99	99	2006	9998	58	1	2	DIAPRID 4MG	1	INDFORM 500MG	1	SAVILOSATAN	1		0	1	0	0	0	0	0	1	KHONG TIN TUONG TU MUA	KHONG CON VO
VU THU	2019-02-14	14	10	1	21	3	1962	1	3	9	10000000	3	3	1	3	3	1	0	0	0	1	1	0	1	U MO	99	99	2014	2014	52	2	2	INDFORM 500MG	1	ZYROVA	1	BIBISOTAB 50MG	1		0	0	1	0	0	0	0	0		HOAT HUYET DUONG NAO
QUYNH PHU	2019-01-25	15	20	0	17	4	1958	3	3	0	5000000	3	3	1	3	3	1	0	0	0	0	1	0	1	MO MAU, XO VUA DONG MACH	99	99	2010	9998	52	1	4	DIAMICRON MR TAB 60MG	1	METFORMIN STADA 500MG	1	COVERRAM	1	SAVIACARBOSE, DIMENCAR	1	3
VU THU	2019-01-17	13	30	1	5	10	1952	1	1	2	1000000	3	3	2	4	3	1	0	0	0	0	1	1	0		99	99	2013	2013	61	2	2	METOVANCE 500MG	1	INDFORM 500MG	1	BIBISOTAB 50MG	1		0	3								DIAMICRON MR
QUYNH PHU	2019-01-26	7	30	1	5	8	1958	1	2	1	2000000	3	3	1	4	3	1	0	0	0	1	1	1	0		99	99	2001	2001			2	METOVANCE 500MG	1	QWNACAR 5MG	1	BIBISOTAB 50MG	1		0	3								VIUPHAZIN
QUYNH PHU	2019-01-02	15	0	0	15	6	1960	1	2	3	8000000	4	3	2	2	2	0	0	0	0	1	1	0	0		99	4	2015	2015	55		4	INSUNOVA	1	CAPTOPRIL 25MG	1	ATILVER DIEP HA CHAU	1		0	3								INSULIN
QUYNH PHU	2019-01-02	7	45	0	19	5	1963	1	2	3	4000000	3	3	1	4	4	0	0	0	0	0	0	0	1	MAU NHIEM MO	99	5	2013	2013			2	AMLE	1	DANE	1		0		0	3								NOVODIA
QUYNH PHU	2018-12-30	13	30	1	15	6	1956	2	2	7	15000000	4	3	1	5	5	1	0	0	0	0	1	0	0		99	12	2011	2011			2	DIAMICRON MR TAB 60MG	1	AMBIDIL 5	1	COSLAM	1		0	3								DIAMICRON MR
QUYNH PHU	2019-01-05	14	0	1	13	7	1956	2	2	1	3600000	3	3	1	3	3	1	0	0	0	0	1	0	0		5	5	2015	2015	60		4	JAUVEMET	1	GHICOPHAGE XR	1	LANTES 300UI	1	COVERAM	1	3
QUYNH PHU	2019-01-05	8	0	0	2	2	1935	4	2	3	2000000	2	1	1	3	3	1	0	0	0	0	1	0	0		99	99	1998	1998	63		2	METOVANCE 500MG	1	CAPTOPRIL 25MG	1	NITRALMYL	1	AGICETAM, BIBISOTAB	1	3
QUYNH PHU	2019-01-09	10	20	1	15	6	1959	1	1	3	3000000	3	3	2	3	3	1	0	0	0	0	0	0	0		99	99	2013	9999		2	2	GLIMEPRIDE STADA 4MG	1	METFORMIN STADA 500MG	1	BIBISOTAB 50MG	1		0	3								DIAMICRON MR
VU THU	2019-01-23	13	40	0	1	5	1962	1	2	3	15000000	3	3	1	2	2	0	0	0	0	0	1	0	0		99	12	2016	2016	55	3	2	DIAPRID 4MG	1	PANFOR SR 500MG	1	HYPRAVAN	1	3B	1	3
VU THU	2018-12-14	9	10	1	26	8	1973	1	2	2	5000000	3	3	1	2	2	1	0	0	0	1	0	0	0		99	99	2015	2015	43	2	2	GLICLADA 30MG	1	INDFORM 500MG	1		0		0	3								METFORMIN 500MG
VU THU	2018-12-31	16	0	0	5	8	1939	1	2	7	3500000	3	3	1	3	3	1	0	0	0	0	1	0	0		99	99	2015	2015	76	2	2	DIAPRID 4MG	1	PANFOR SR 500MG	1	FELODIPIN 5MG	1		0	3								LIVER GAN
VU THU	2019-01-14	10	0	1	5	7	1949	1	2	2	2000000	3	3	2	2	2	0	0	0	0	0	1	0	0		99	2	2014	2014	65		2	METOVANCE 500MG	1	CETAMPIR	1	BIBISOTAB 50MG	1		0	3								DIAPRID 4MG
VU THU	2019-01-12	14	5	1	99	99	1938	1	1	1	540000	1	1	2	4	4	0	0	0	0	0	1	0	1	TRI	99	99	2013	2013	75	2	2	METOVANCE 500MG	1	DIEP HA CHAU	1		0		0	3								HOAT HUYET DUONG NAO
VU THU	2019-01-15	14	0	0	25	12	1940	1	2	2	1800000	3	3	1	3	2	1	0	0	0	0	1	0	0		99	4	2003	2003	63	1	4	INSULIN	1	METFORMIN STADA 500MG	1		0		0	3								AMO
VU THU	2019-01-21	15	35	1	99	99	1945	1	1	1	1000000	3	3	2	3	3	0	0	0	0	0	0	0	0		99	99	2009	2009		1	2	DIAPRID 4MG	1	PANFOR SR 500MG	1	BIBISOTAB 50MG	1		0	3								ZYROVA 50MG
QUYNH PHU	2018-12-29	13	20	1	4	7	1968	2	2	2	2000000	3	3	1	3	3	0	0	0	0	0	1	1	1	VIEM HONG MAN TINH	18	5	2016	2016	49		2	METOM	1		0		0		0	3								LIVERGARD
QUYNH PHU	2018-12-28	9	0	0	16	8	1949	1	3	7	6500000	4	3	1	3	3	1	0	0	0	0	0	0	0		99	5	2013	2013			2	DIAMICRON MR TAB 60MG	1	ENARENAL 5MG	1	ROSWERA	1		0	3
QUYNH PHU	2018-12-29	15	0	0	28	4	1938	3	3	7	6000000	4	8	1	2	2	0	0	0	0	0	1	0	0		99	99	2000	2000	62		2	CRONDIA 30MR	1	PANFOR SR 500MG	1		0		0	3								DIBEATIC
QUYNH PHU	2018-12-30	7	30	0	1	1	1955	1	2	2	4000000	4	3	1	4	4	0	0	0	0	1	0	0	1	MO NHIEM MAU	13	3	2017	2017			2	METFORMIN STADA 500MG	1	ENARENAL 5MG	1		0		0	3								ICH THAN VUONG
VU THU	2018-12-28	10	30	0	7	10	1963	1	2	2	1000000	3	3	1	3	3	0	0	0	0	1	0	0	0		31	8	2017	2017			2	METFORMIN STADA 500MG	1	INDFORM 500MG	1	DIPSOPE	1		0	3
VU THU	2019-01-15	15	30	1	10	6	1964	1	1	2	10000000	3	3	1	3	2	0	0	0	0	0	1	0	0		99	2	2010	2010	46	1	2	DIAPRID 4MG	1	INDFORM 500MG	1	BIBISOTAB 50MG	1		0	3
VU THU	2019-01-17	15	30	0	10	5	1960	1	2	2	15000	3	3	1	3	2	0	0	0	0	0	0	0	1	MAU NHIEM MO	99	99	2013	2013	54	2	2		0		0		0		0	3								DIAPRID
VU THU	2019-01-22	15	45	0	3	10	1963	1	2	2	5000000	3	3	1	4	4	1	0	0	0	1	1	0	0		99	4	2016	2016		3	2		0		0		0		0	3								DIAPRID
VU THU	2019-01-07	14	15	0	9	8	1949	2	4	7	6000000	3	3	2	3	2	1	0	0	0	0	0	0	0		99	99	2016	2016	67	3	2	METOVANCE 500MG	1	INDFORM 500MG	1		0		0	0	0	0	0	1	0	0
VU THU	2019-01-09	16	55	0	20	10	1956	1	2	6	1000000	3	3	1	3	3	0	0	0	0	1	0	0	0		20	2	2017	2017			2	GLICLADA 30MG	1	INDFORM 500MG	1		0		0	3
VU THU	2019-01-22	14	5	1	1	1	1935	1	1	1	7000000	3	3	2	4	3	1	0	0	0	0	0	0	0		99	99	2016	2016		3	2		0		0		0		0	2	1	0	0	0	0	0		DIAPRID
QUYNH PHU	2018-12-29	9	0	1	17	7	1951	3	3	7	9000000	4	3	2	2	2	0	0	0	0	0	0	0	0		99	9	2012	2012	62	2	2		0		0		0		0	3								DIAMICRON MR
VU THU	2019-01-07	8	0	0	15	2	1956	2	2	7	8000000	3	3	1	3	2	0	0	0	0	0	1	1	0		99	99	2001	2001	43	1	2	DIAPRID 4MG	1	INDFORM 500MG	1		0		0	3
VU THU	2018-12-27	9	30	0	14	7	1947	1	4	7	5300000	3	3	1	3	3	1	0	0	0	1	0	1	0		99	99	2011	2011	65	2	2	DIAMICRON MR TAB 60MG	1	IRDPOM	1	KTRONE	1		0	3								HAT METHI CUA AN DO
QUYNH PHU	2018-12-29	8	0	1	15	6	1946	1	2	2	5500000	4	3	1	3	3	1	0	0	0	0	0	1	0		99	99	2008	2008	62	1	2	DIAPRID 4MG	1	INDFORM 500MG	1	ENANAPRIL 5MG	1	BIBISOTAB 50MG	1	3
VU THU	2019-01-09	7	50	0	6	8	1960	1	4	1	3000000	2	3	1	5	5	1	0	0	0	1	1	1	0		11	5	2018	2018			2	RETOVANCE	1	POLODIPIN	1	HOAT HUYET DUONG NAO	1	INDFOREM	1	3								TIEM BO NAO
VU THU	2018-12-14	8	40	1	10	12	1959	1	2	2	4000000	3	3	1	2	2	0	0	0	0	0	1	0	1	DAU DAU	99	11	2008	2008	49	1	2	METFORMIN, GLIBENCLAMID	1	INDFORM 500MG	1		0		0	3								ARGININE
VU THU	2019-01-14	14	1	0	23	6	1960	2	3	3	20000000	4	3	1	3	3	0	0	0	0	0	0	0	0		99	99	2000	2000	40	1	2	DIAMICRON MR TAB 60MG	1	METOVANCE 500MG	1	BIBISOTAB 50MG	1	HOAT HUYET DUONG NAO	1	3								BOGANIC
QUYNH PHU	2018-12-28	15	10	1	11	1	1948	1	2	0	405000	1	1	2	5	5	1	0	0	0	0	0	0	1	GAI DOI COT SONG, LOAN XUONG	99	11	2009	2009	63	2	2	FENOFIBRAT	1	METFORMIN STADA 500MG	1	AMBIDIL 5MG	1	GLUZITOP MR	1	3								OMEGA 3.6.9
VU THU	2019-01-12	8	30	0	8	2	1952	1	3	7	7000000	3	3	1	3	3	1	0	0	0	1	0	1	0		99	99	2016	2016	64	3	2	METOVANCE 500MG	1	DIAMICRON 60MG	1	CORDAFLEX	1	HOAT HUYET DUONG NAO	1	3
VU THU	2019-01-18	8	30	0	1	1	1967	1	2	2	3000000	3	3	1	4	3	1	0	0	0	1	1	0	0		99	4	2015	2015	48	2	2	DIAPRID 4MG	1	PANFOR SR 500MG	1	BIBISOTAB 50MG	1	HOAT HUYET DUONG NAO	1	3
VU THU	2019-01-07	13	30	0	12	12	1945	1	2	2	1000000	3	3	1	3	2	1	0	0	0	0	1	1	1	VIEM PHOI	99	2	2008	2008	63	1	2	DIAPRID 4MG	1	PANFOR SR 500MG	1	BIBISOTAB 50MG	1	BIBISOTAB 50MG	1	3
QUYNH PHU	2019-01-07	9	30	0	10	1	1954	1	2	7	5000000	3	3	2	4	3	1	0	0	0	1	1	0	1	MO MAU	99	6	2001	2001			2	METOVANCE 500MG	1	AMBIDIL 5	1	TORVAZIN	1	BIBISOTAB 50MG	1	3
VU THU	2019-01-14	15	30	0	3	3	1951	1	4	7	10000000	3	3	1	3	2	1	0	0	0	0	1	0	1	SILICO	99	4	2017	2017	66	3	2	METOVANCE 500MG	1	CORDAFLEX 20MG	1	BIBISOTAB 50MG	1	APITIL	1	3
VU THU	2019-01-23	15	30	0	16	3	1943	1	1	2	2600000	3	3	1	4	2	1	0	0	0	1	1	1	0		99	99	1990	1990	47		2	INDFORM 500MG	1	DIAMICRON 60MG	1	FELODIPIN 5MG	1	APITIL	1	3
QUYNH PHU	2018-12-31	7	30	1	3	9	1938	2	1	1	500000	1	3	2	4	3	1	0	0	0	0	1	1	0		99	99	2014	2014			2	METOVANCE 500MG	1	ENARENAL 5MG	1	BIBISOTAB 50MG	0		0	3								NOVODIA
VU THU	2019-01-05	13	30	0	12	4	1936	1	2	7	10500000	3	3	1	3	3	0	0	0	0	1	1	1	1	U XO TIEN LIET TUYEN	99	4	2014	2014	78	2	2	METOVANCE 500MG	1	DIPSOPE 5MG	1	VASTARELMR 35MG	1		0	3								DIABETNA
VU THU	2018-12-27	14	15	0	2	5	1952	1	2	2	2500000	3	3	2	4	3	0	0	0	0	1	1	0	1	DA DAY	99	99	1999	1999	46	1	2	METOVANCE 500MG	1	BIBISOTAB 50MG	1	PANFOR SR 500MG	1		0	3								LIVER
QUYNH PHU	2018-12-31	16	0	1	10	10	1951	4	4	7	5000000	3	3	1	4	4	0	0	0	0	1	0	0	0		99	99	1998	1998	48		4	INSULIN	1	INSULIN TRON MTYTARD-ACTING	1	VILDGLIPTIN	1	ACFTYLSALIC ACID	1	3
VU THU	2018-12-27	8	10	1	12	12	1952	1	4	7	10000000	3	3	2	3	3	0	0	0	0	1	1	0	0		99	99	2016	2016	64	3	2	GLICLADA 30MG	1	INDFORM 500MG	1	METOVANCE 500MG	1	METFORMIN 500MG	1	3
VU THU	2019-01-06	13	40	1	99	1	1944	1	2	2	6000000	3	3	2	3	2	0	0	0	0	0	1	1	0		99	9	2015	2015	71	2	2	DIAPRID 4MG	1	INDFORM 500MG	1	HYDAN	1	THAP KHOP ND	1	3
VU THU	2019-01-05	10	45	1	16	11	1964	1	2	1	3000000	3	3	1	3	2	0	0	0	0	0	0	0	1	U XO TU CUNG	99	99	2013	2013	49	2	2	DIAPRID 4MG	1	INDFORM 500MG	1		0		0	3								DIAPRID 4MG
QUYNH PHU	2019-01-09	7	30	0	15	7	1967	1	4	7	16000000	4	3	1	2	2	1	0	0	0	0	0	0	1	DA DAY	99	99	2015	2015	48		2	GLIMEPRIDE STADA 4MG	1	METFORMIN STADA 500MG	1	BIBISOTAB 50MG	1		0	3								HOAT HUYET DUONG NAO
VU THU	2019-01-17	13	30	1	4	8	1950	1	4	7	4500000	3	3	1	4	4	0	0	0	0	0	1	0	0		99	99	2008	2008	58	1	2	DIAPRID 4MG	1	PANFOR SR 500MG	1	BIBISOTAB 50MG	1		0	3								HOAT HUYET DUONG NAO
VU THU	2019-01-14	8	0	1	9	5	1935	1	1	2	800000	1	1	2	3	2	1	0	0	0	0	1	0	0		99	99	2015	2015	80	2	2	DIAPRID 4MG	1	PANFOR SR 500MG	1	CORDAPLEX	1		0	3								DIEP HA CHAU
VU THU	2019-01-13	10	40	0	9	9	1948	1	2	7	3000000	3	3	1	2	2	0	0	0	0	0	1	0	1	U XO TIEN LIET TUYEN	99	99	2013	2013	65	2	2	DIAPRID 4MG	1	PANFOR SR 500MG	1	HOAT HUYET DUONG NAO	1		0	3								ATISO
VU THU	2019-01-13	8	45	1	22	9	1952	3	3	2	3000000	3	3	1	2	2	0	0	0	1	1	0	0	0		99	99	2012	2012	60	1	2	DIAPRID 4MG	1	PANFOR SR 500MG	1	BIBISOTAB 50MG	1		0	3								NAPHACEGYL
VU THU	2019-01-22	9	30	1	26	1	1956	1	3	2	4000000	3	3	1	2	1	0	0	0	0	0	1	0	0		27	7	2017	2017	61		2	DIAPRID 4MG	1	PANFOR SR 500MG	1	BIBISOTAB 50MG	1		0	3								ALPHA CHOAY
VU THU	2019-01-07	8	30	1	25	3	1956	1	2	3	8000000	3	3	2	3	2	0	0	0	0	0	0	0	0		99	11	2010	2010	54	1	2	DIAPRID 4MG	1	PANFOR SR 500MG	1	BIBISOTAB 50MG	1		0	3								DIAMICRON
VU THU	2019-01-12	10	15	0	20	6	1970	1	2	2	18000000	3	3	1	1	1	0	0	0	0	0	0	0	0		99	5	2016	2016	46	3	2	DIAMICRON MR TAB 60MG	1	INDFORM 500MG	1	DIEP HA CHAU	1		0	3								BOGANIC
QUYNH PHU	2018-12-19	9	50	0	25	1	1949	1	1	7	3500000	3	3	1	3	3	1	0	0	0	1	1	1	0		15	9	2016	2016			2	METOVANCE 500MG	1	AMBIDIL 5	1	SAROTRI	1	FENBRAT	1	3								NATTROBEST Q10
VU THU	2018-12-27	13	30	0	21	10	1954	1	2	2	5000000	3	3	1	4	3	1	0	0	0	1	1	0	0		99	99	2016	2016	63	3	2	METOVANCE 500MG	1	ZYLDECT-S	1	DIAPRID	1	PANFARSR500	1	3								B3
VU THU	2018-12-28	16	0	0	22	4	1948	1	2	1	3000000	3	3	1	3	2	1	0	0	0	0	0	0	0		99	99	1994	1994			2	DIAPRID 4MG	1	PAJAN 0,5G	1	FELODIPIN 5MG	1	BIBISOTAB 50MG	1	3								ICH TAM KHANG
QUYNH PHU	2019-01-11	8	10	0	15	8	1948	1	2	7	3100000	3	3	1	3	3	1	0	0	0	1	1	1	1	MAU NHIEM MO	99	99	2008	2008	60		2	GLIMEPRIDE STADA 4MG	1	METFORMIN STADA 500MG	1	CAPTOPRIL 25MG	1	BIBISOTAB 50MG	1	3
VU THU	2019-01-08	8	30	1	11	7	1963	1	1	2	2000000	3	3	1	3	3	1	0	0	0	1	1	0	0		99	99	2015	2015	52	2	2	DIAPRID 4MG	1	APITIM 5	1	DIAPAID	1		1	3								DIABETNA
VU THU	2019-01-02	9	0	0	27	3	1949	2	3	7	11000000	3	3	1	4	3	1	0	0	0	1	0	1	0		99	99	2012	2012	888	2	2	DIAMICRON MR TAB 60MG	1	INDFORM 500MG	1	FELODIPIN 5MG	1		0	3								DIABETNA
QUYNH PHU	2019-01-14	13	0	1	10	3	1954	1	1	1	4000000	3	3	1	3	3	1	0	0	0	0	1	1	1	DA DAY, TA TRANG	99	99	2008	2008	54	1	2	GLIMEPRIDE STADA 4MG	1	CAPTOPRIL 25MG	1	BIBISOTAB 50MG	1		0	3								DIABETNA
QUYNH PHU	2019-01-10	7	40	1	1	1	1938	4	1	9	500000	1	2	1	4	4	1	0	0	0	1	1	0	0		99	99	2000	9998	62	1	2	METOVANCE 500MG	1	ENARENAL 5MG	1	HOAT HUYET DUONG NAO	1		0	3								NOVODIA
VU THU	2018-12-14	8	26	0	27	12	1948	1	4	7	10000000	3	3	1	4	3	1	0	0	0	1	1	1	0		99	99	2003	9998	57	1	2	DIAMICRON MR TAB 60MG	1	HOAT HUYET DUONG NAO	1	BO GAN	1		0	3
QUYNH PHU			0	1	9	12	1949	1	4	1	7000000	3	3	1	3	3	1	0	0	0	0	1	1	1	TIEU HOA	99	99	2002	2002	54	1	2	DIAMICRON MR TAB 60MG	1	ENARENAL 5MG	1	BIBISOTAB 50MG	1		0	3								NOVODIA
VU THU	2018-12-30	8	30	1	8	8	1948	3	2	7	7000000	4	8	1	4	2	1	0	0	0	0	1	1	0		99	99	2016	2016	888	3	3	POLHUMIN MIX	1	INDFORM 500MG	1	AMLODIPIN	1		0	3								AMBIDIL 5
QUYNH PHU	2018-12-30	10	30	0	99	99	1964	1	1	0	1000000	3	3	1	4	3	1	0	0	0	1	0	1	1		99	99	2016	2016	52	3	2	GLIMEPRIDE STADA 4MG	1	ATILIVER DIEP HA CHAU	1	BAI THACH	1		0	3								AMBIDIL 5
QUYNH PHU	2018-12-19	16	0	0	1	12	1965	1	3	2	4000000	3	3	1	4	3	0	0	0	0	0	1	1	1	DA DAY, DAI TRANG	99	99	2012	2012	48	2		GLIMEPRIDE STADA 4MG	1	METFORMIN STADA 500MG	1	AMBIDIL 5	1	DIEP HA CHAU	1	3
QUYNH PHU	2019-01-23	8	0	0	14	5	1946	1	1	7	3100000	3	3	1	4	4	1	0	0	0	0	0	0	1	BENH GOUT	99	99	2012	2012		2	4	VOSULIN - R40IU	1	METFORMIN STADA 500MG	1	ENANAPRIL 5MG	1	AMBIDIL 5MG	1	3
QUYNH PHU	2018-12-28	8	0	0	12	6	1944	1	2	2	2000000	3	3	1	3	3	1	0	0	0	1	0	0	0		99	99	2015	2015	71	3	2	GLIMEPRIDE STADA 4MG	1	METFORMIN STADA 500MG	1	CAPTOPRIL 25MG	1	BIBISOTAB 50MG	1	3
VU THU	2019-01-04	14	30	0	1	5	1955	1	2	2	9500000	3	3	1	3	2	1	0	0	0	0	1	0	0		99	7	2013	2013	58	2	2	DIASOPE 5, DIAMICRONE M	1	FELODIPIN 5MG	1	INDFORM	1	BIBISOTAB 50MG	1	3
QUYNH PHU	2018-12-30	16	0	0	19	5	1952	1	2	7	4000000	3	3	2	2	2	1	0	0	0	0	1	0	0		99	99	2005	2005	54	1	2	METFORMIN STADA 500MG	1	CAPTOPRIL 25MG	1	ATILVER DIEP HA CHAU	1		0	3
QUYNH PHU	2019-01-07	8	20	1	17	4	1965	1	3	6	15000000	4	3	1	2	2	0	0	0	0	0	0	1	0		99	99	2015	2015	51			GLIMEPRIDE STADA 4MG	1	METFORMIN STADA 500MG	1	ATILVER DIEP HA CHAU	1		0	3
QUYNH PHU	2019-01-28	13	0	0	21	1	1960	1	1	1	1000000	2	2	1	4	4	0	0	0	0	0	1	0	0		99	99	2005	9998	45	1	3	INSUNOVA	1	BIBISOTAB 50MG	1		0		0	3								BONIDIABET
VU THU	2019-01-11	10	30	0	99	99	1952	1	3	3	5000000	3	3	1	3	2	0	0	0	0	0	0	0	1	GOUT	99	99	2014	2014	52	2	2	NOVODIA	1	INDFORM 500MG	1		0		0	3								LUVETIEP
QUYNH PHU	2018-12-27	13	0	0	17	9	1958	1	3	2	5000000	3	3	1	2	2	1	0	0	0	0	1	0	0		99	99	2016	2016	58	3	2	METOVANCE 500MG	1	BIBISOTAB 50MG	1	HOAT HUYET DUONG NAO	1		0	3								BOGANIC
QUYNH PHU	2019-01-01	8	0	1	24	6	1960	1	2	1	5000000	3	3	1	3	3	0	0	0	0	0	0	0	0		99	99	2014	2014	55	2	2	DIAMICRON MR TAB 60MG	1	BIBISOTAB 50MG	1		0		0	3								HOAT HUYET DUONG NAO
QUYNH PHU	2019-01-08	9	30	0	10	5	1954	1	4	7	10000000	3	3	1	3	3	0	0	0	0	1	0	1	1	MAT, TAI	99	99	2010	2010			2	METOVANCE 500MG	1	BIBISOTAB 50MG	1		0		0	3
QUYNH PHU	2018-12-28	7	30	1	1	1	1943	1	1	2	1500000	1	3	1	3	3	1	0	0	0	0	1	0	0		99	4	2016	2016			2	DIANORM - M	1	AMBIDIL 5	1		0		0	3
QUYNH PHU	2018-12-31	10	0	0	4	2	1960	1	4	7	6000000	4	3	1	2	2	0	0	0	0	0	0	0	0		99	7	2015	2015	56	3	2	METFORMIN STADA 500MG	1	BIBISOTAB 50MG	1		0		0	3
QUYNH PHU	2018-12-27	8	10	0	1	5	1954	1	1	1	3400000	3	3	1	4	4	1	0	0	0	0	0	0	1	TRI, DAI TRANG	99	99	2005	2005	51	1	3	INSULIN	1		0		0		0	3
VU THU	2019-01-18	10	0	1	1	1	1953	1	2	2	3000000	3	3	1	2	2	0	0	0	0	0	1	0	0		99	6	2016	2016	63	3	1		0		0		0		0	0	1	0	0	0	0	0
VU THU	2019-01-11	8	0	0	6	1	1956	1	3	7	5500000	3	3	2	1	1	0	0	0	0	0	1	0	1	VIEM DA DAY	99	99	2016	2016	60	3	1		0		0		0		0	0	1	0	0	0	0	0
VU THU	2018-12-27	9	30	1	17	8	1950	1	1	2	500000	1	1	2	3	3	0	0	0	0	1	1	1	0		99	9	2015	2015	65	2	2	GLIMEPRIDE STADA 4MG	1	METFORMIN STADA 500MG	1		0		0	3								DAI TRANG TAN BINH
QUYNH PHU	2019-01-20	14	15	1	5	9	1964	1	2	3	9000000	4	3	1	3	3	1	0	0	0	1	1	1	1	TUYEN GIAP	99	3	2013	2013			2	METOVANCE 500MG	1	NAVADIAB	1	GLUCOFAST	1	APITIL	1	3
QUYNH PHU	2018-12-19	8	0	0	1	1	1945	1	2	7	10000000	4	3	1	4	4	1	1	0	0	1	1	1	1	BENH PHOI	99	99	2013	2013	67	2	2	GLUZITOP MR	1	METFORMIN STADA 500MG	1	ENANAPRIL 5MG	1	TORVAZIN 20MG	1	3
VU THU	2019-01-18	15	30	0	1	10	1949	1	2	7	3800000	3	3	1	2	2	1	0	0	0	0	1	0	0		26	4	2018	2018			2	DIAPRID 4MG	1	PANFOR SR 500MG	1	FELODIPIN 5MG	1	HOAT HUYET DUONG NAO	1	3
VU THU	2019-01-12	9	30	0	99	99	1953	1	1	2	2000000	3	3	2	3	3	0	0	0	0	0	1	0	0		99	99	2012	2012	57	2	2	METOVANCE 500MG	1	INDFORM 500MG	1		0		0	3
VU THU	2018-12-27	15	35	1	28	12	1944	2	4	7	3500000	3	3	2	4	3	0	0	0	0	0	1	0	0		99	8	2009	2009	65	1	2	METFORMIN STADA 500MG	1	FELODIPIN 5MG	1		0		0	3
VU THU	2019-01-05	8	15	0	15	2	1945	2	4	7	11000000	3	3	1	3	3	0	0	0	0	0	0	0	0		99	99	2012	2012	67	2	2	GLICLADA 30MG	1	CAPTOPRIL 25MG	1		0		0	3
VU THU	2019-01-12	8	30	0	99	99	1956	1	1	2	2000000	3	3	1	3	3	0	0	0	0	0	0	0	0		99	99	2015	2015	59	2	2	DIAMICRON MR TAB 60MG	1	PANFOR SR 500MG	1		0		0	3
QUYNH PHU	2019-01-07	7	25	1	16	12	1952	1	2	1	500000	1	3	2	4	4	1	0	0	0	1	1	0	0		27	3	2016	2016			2	GLUZITOP MR	1	AMBIDIL 5	1	METFORMIN STADA 500MG	1	BIBISOTAB 50MG	1	3
VU THU	2019-01-14	13	5	0	4	3	1950	3	3	7	4000000	3	3	2	4	2	1	0	0	0	0	1	1	0		99	99	2000	2000	50	1	2	DIAPRID 4MG	1	INDFORM 500MG	1	FELODIPIN 5MG	1	BIBISOTAB 50MG	1	3
QUYNH PHU	2018-12-29	14	0	1	1	1	1954	1	2	2	500000	1	1	2	3	3	0	0	0	0	0	1	0	1	SOI MAT	99	99	2016	2016	62		2	GLIMEPRIDE STADA 4MG	1	METFORMIN STADA 500MG	1	BIBISOTAB 50MG	1		0	3								RIESERSTAT 50MG
VU THU	2019-01-05	19	0	1	99	99	1937	1	1	2	540000	2	2	1	4	4	1	0	0	0	0	1	0	0		99	99	2009	2009	70	1	2	DIAPRID 4MG	1	PANFOR SR 500MG	1	FELODIPIN 5MG	1		0	3								HOAT HUYET DUONG NAO
QUYNH PHU	2019-01-03	13	30	1	24	10	1965	1	3	0	400000	3	3	2	5	3	0	0	0	0	1	1	0	1	VIEM VONG MAC, DA DAY	99	99	2017	9998	52	3	2	CELAZTOP	1	GLUMERON 30	1		0		0	3
VU THU	2018-12-31	8	30	1	10	9	1946	3	2	7	5500000	3	3	1	3	2	0	0	0	0	0	1	1	0		17	9	2017	2017	71		2	METOVANCE 500MG	1	INDFORM 500MG	1		0		0	3
VU THU	2019-01-07	14	0	1	20	5	1957	1	2	2	4000000	3	3	1	4	3	0	0	0	0	0	1	1	0		99	99	2013	9998		2	2	DIAPRID 4MG	1	FANFOR	1		0		0	3
VU THU	2018-12-29	9	17	1	1	1	1951	1	3	2	2000000	2	3	1	4	3	1	0	0	0	1	1	0	1	VIEM XOANG	99	99	2010	2010	59	2	2	DIAPRID 4MG	1	PANFOR SR 500MG	1	POLODIPIN	1	BIBISOTAB 50MG	1	3								OMEGA 3.6.9
VU THU	2019-01-02	16	35	0	20	2	1957	1	3	7	8000000	3	3	1	3	2	1	0	0	0	1	1	0	0		99	99	2017	2017	61	3	2	METOVANCE 500MG	1	INDFORM 500MG	1	RELODIPIN	1	BIBISOTAB 50MG	1	3								METHYLPEEDMSOLIN 4MG
VU THU	2018-12-26	14	10	0	19	2	1954	1	3	2	2000000	3	3	1	3	3	1	0	0	0	0	1	1	0		99	10	2009	2009	55	1	2	METOVANCE 500MG	1	TELODIPIN 5	1	HOAT HUYET DUONG NAO	1	BIBISOTAB 50MG	1	3								AIGININE LG
VU THU	2019-01-09	13	30	0	20	4	1954	1	2	7	9000000	3	3	1	3	3	1	0	0	0	1	0	0	1	TIEN LIET TUYEN	99	99	2015	2015	61	2	2	METOVANCE 500MG	1	ZYROVA	1	INDFORM	1	BIBISOTAB 50MG	1	3								BOGANIC
VU THU	2018-12-31		0	1	29	4	1958	1	2	2	4200000	3	3	1	3	3	0	0	0	0	0	1	1	0		99	5	2017	2017	59	3	1	VITAMIN A,D	1	PANFOR SR 500MG	1	VITAMIN 3B	1		0	0	1	0	0	0	0	0	CHI SO DUONG HUYET ON DINH	HOAT HUYET DUONG NAO
VU THU	2019-01-21	17	5	1	10	5	1966	1	2	1	5000000	3	3	1	3	3	1	0	0	0	0	0	0	1	VIEM PHE QUAN, DA DAY	99	99	2017	2017	51	3	2	INDFORM 500MG	1	CEFPODOXIM 200MG	1	MENKA	1	APITIM, AMLO	1	3								CEFPODOXIM 200MG
VU THU	2019-01-08	9	30	0	10	10	1961	1	2	2	12000000	3	3	1	4	3	1	0	0	0	1	1	1	1	DA DAY	99	7	2017	2017	56	3	2	METOVANCE 500MG	1	INDFORM 500MG	1		0		0	3								AMOXYCILIN 500MG
VU THU	2018-12-29	15	45	1	8	10	1954	1	1	2	1500000	1	3	1	4	3	0	0	0	0	0	1	1	0		99	99	2013	2013	59	2	2	METOVANCE 500MG	1	INDFORM 500MG	1		0		0	3								PENCILIN KALI
VU THU	2019-01-08	15	30	1	20	6	1960	1	2	2	2000000	3	2	2	3	3	0	0	0	0	1	1	0	0		99	99	2013	2013	53	2	2	DIAPRID 4MG	1	PANFOR SR 500MG	1	HOAT HUYET DUONG NAO	1	BIBISOTAB 50MG	1	3								AAGMA
VU THU	2019-01-09	16	0	1	8	2	1953	1	2	2	1000000	3	3	1	3	3	1	0	0	0	1	0	0	0		14	7	2017	2017			2	METOVANCE 500MG	1	HOAT HUYET DUONG NAO	1	DMAF	1	MOMRON	1	2	0	0	1	0	0	0		BOGANIC
VU THU	2018-12-28	14	30	1	1	1	1956	1	2	2	400000	1	1	2	3	3	0	0	0	0	1	1	1	1	VIEM DA DAY	99	99	2013	2013	57	2	2	METOVANCE 500MG	1	COTILAM	1	TATUL 0,5MG	1		0	3								BOGANIC
VU THU	2019-01-07	14	35	1	5	7	1939	1	1	7	9000000	4	3	1	4	3	1	0	0	0	0	1	1	1	THIEU NANG TUAN HOAN NAO	99	99	2015	2015	76	2	2	DIAPRID 4MG	1	PANFOR SR 500MG	1	BISUFAT,AMLODIPIN 5MG	1	ROSURASTATIN 10, NEWCALVER	1	3								THUOC NHO MAT V-ROHTO
VU THU	2019-01-12	15	30	0	14	4	1955	1	3	7	4500000	3	3	1	3	3	1	0	0	0	1	1	1	1	GOUT	99	99	2009	2009	54	1	2	METOVANCE 500MG	1	CORDAFLEX 20MG	1	ZYROVA	1	BIBISOTAB 50MG	1	3								OMEGA 3
VU THU	2018-12-26	15	45	0	29	9	1954	1	3	7	6500000	3	3	1	3	2	1	0	0	0	0	1	0	0		99	99	2016	2016	62	3	2	INDFORM 500MG	1	FELODIPIN 5MG	1		0		0	3								GLUCOSAMIN
VU THU	2018-12-27	15	46	1	1	1	1956	1	2	3	5000000	3	3	2	3	3	0	0	0	0	0	1	0	0		27	8	2017	2017			2	METOVANCE 500MG	1	PELODIPIN	1		0		0	3								BO GAN ABLPHA
VU THU	2019-01-05	15	10	0	1	1	1947	1	2	2	1200000	1	1	1	4	3	1	0	0	1	1	1	1	1	VIEM DAI TRANG	16	11	2017	2017	71	3	2	DIAPRID 4MG	1	PANFOR SR 500MG	1		0		0	3								APITIM 5MG
VU THU	2019-01-04	10	30	0	2	9	1952	1	2	7	6900000	3	3	1	4	3	1	0	0	0	0	1	1	1	NANG THAN,U PHOI	21	3	2006	2006			2	DIAPRID 4MG	1	PANFOR SR 500MG	1	3B	1	KELOCONAZOL	1	0	0	1	0	0	0	0
QUYNH PHU	2019-01-05	13	30	1	1	1	1947	1	2	2	3000000	1	3	1	4	3	1	0	0	0	1	1	1	0		99	2	2018	2018			2	GLUZITOP MR	1	METFORMIN STADA 500MG	1	ENANAPRIL 5MG	1	TORVAZIN 20MG	1	3
VU THU	2019-01-15	10	0	0	15	5	1942	1	4	7	8000000	3	3	1	3	2	1	0	0	0	1	1	0	0		99	8	2017	2017	75	3	2	INDFORM 500MG	1	FELODIPIN 5MG	1	ZYROVA	1	BIBISOTAB 50MG	1	3
VU THU	2019-01-13	13	30	0	4	10	1932	1	1	2	650000	2	2	2	4	3	1	0	0	0	1	1	1	1	VIEM PHE QUAN	99	6	2012	2012	80	2	2	DIAPRID 4MG	1	INDFORM 500MG	1	FELODIPIN 5MG	1	BIBISOTAB 50MG	1	3
VU THU	2019-01-18	13	30	1	17	12	1948	1	2	2	2600000	3	3	1	2	2	1	0	0	0	1	1	1	0		99	4	2008	2008	60	1	2	METOVANCE 500MG	1	INDFORM 500MG	1	DIPSOPE	1	ZYROVA 50MG	1	3
QUYNH PHU	2019-01-25	14	0	0	5	9	1943	1	2	7		3	3	1	5	5	1	0	0	0	1	0	1	1	PHOI, MO MAU	99	99	2014	2014			2	CAPTUPUTY	1	CRONDIA 30MR	1	TRIMETAMCLIN	1	FENOSIBRAT	1	3
VU THU	2018-12-26	16	30	1	99	99	1941	1	2	1	4300000	3	3	1	4	3	1	0	0	0	1	1	0	0		99	99	2014	9998	73	2	2	DIAPRID 4MG	1	FELODIPIN 5MG	1	PANFOR SR 500	1		0	3								OMEGA 3.6.9
VU THU	2018-12-30	8	10	1	11	8	1952	1	1	1	405000	1	1	2	4	2	1	0	0	0	1	0	1	0		14	8	2014	2014	62		2	DIAPRID 4MG	1	BIBISOTAB 50MG	1	HOAT HUYET DUONG NAO	1	FELODIPIN STADA 5MG	1	3
QUYNH PHU	2019-01-01	7	40	1	99	99	1941	1	2	7	13000000	4	3	2	5	4	1	0	0	0	0	1	1	1	MEN GAN CAO	99	99	2015	2015			2	METOVANCE 500MG	1	ERAPRIL	1	TORVAZIN	1	BIBISOTAB 50MG	1	3
VU THU	2018-12-29	8	30	1	6	10	1949	1	1	2	500000	2	2	2	5	5	1	0	0	0	1	1	1	1	DA DAY	99	99	2010	2010	60	2	2	DIAPRID 4MG	1	PANFOR SR 500MG	1	ENANAPRIL 5MG	1	RILUU	1	3
VU THU	2019-01-07	7	30	0	2	7	1948	1	1	2	1000000	3	3	2	4	5	1	0	0	0	1	1	0	0		99	99	2000	2000	52	1	2	METFORMIN STADA 500MG	1	DIAPRID 4MG	1	BIBISOTAB 50MG	1	FELODIPIN STADA 5MG	1	3
VU THU	2019-01-10	13	0	1	99	99	1940	1	1	0	1000000	3	3	1	4	3	1	0	0	0	0	1	0	1	MO MAU	99	99	2015	2015	75	2	2	METOVANCE 500MG	1	PANFOR SR 500MG	1	CORDAYLUX	1	HOAT HUYET DUONG NAO	1	3
VU THU	2019-01-15	8	30	0			1934	1	1	2	1500000	3	3	2	4	3	1	0	0	0	1	1	0	0		99	8	2009	2009	75	1	2	DIAMICRON MR TAB 60MG	1	METOVANCE 500MG	1	CORDAPLEX	1	HHDN, BIBISO	1	3
QUYNH PHU	2019-01-03	14	10	1	99	99	1952	1	1	3	10000000	3	3	2	4	3	0	0	0	0	1	1	0	1	SOI MAT, ONG MAT CHU	99	8	2016	2016			2	AMOXICIFLIN	1	CLEPHENRAMIN	1	TEPINCODIN	1	PHARMATON	1	3
VU THU	2019-01-08	14	5	1	8	9	1950	2	4	7	6000000	3	3	1	3	2	1	0	0	0	0	1	1	0		99	99	2013	2013	55	2	2	DIAPRID 4MG	1	METFORMIN STADA 500MG	1	FELODIPIN 5MG	1	APITIL	1	3
VU THU	2018-12-31		0	1	1	1	1943	1	2	2	600000	3	3	2	2	2	1	0	0	0	1	1	1	1	MAU NHIEM MO	99	7	2010	2010	67	1	2	METOVANCE 500MG	1	INDFORM 500MG	1	FELODIPIN 5MG	1	APITIL	1	3
VU THU	2019-01-01		0	0	10	10	1958	1	2	7	9600000	3	3	1	3	2	1	0	0	0	1	1	1	0		99	2	2015	2015	57	2	2	METOVANCE 500MG	1	FELODIPIN 5MG	1	BAI THACH	1	HOAT HUYET DUONG NAO	1	3
VU THU	2019-01-01		0	0	99	99	1939	1	4	7	2500000	3	3	1	3	2	1	0	0	0	1	1	0	0		99	9	2007	2007	68	1	2	DIAPRID 4MG	1	PANFOR SR 500MG	1	HOAT HUYET DUONG NAO	1	HOAT HUYET DUONG NAO	1	3
VU THU	2019-01-01	13	30	0	20	7	1960	1	2	2	3000000	3	3	1	3	3	1	0	0	0	0	1	0	1	VIEM PHE QUAN	99	99	2008	2008			2	DIAPRID 4MG	1	INDFORM 500MG	1	FELODIPIN 5MG	1	PHARMATON	1	3
VU THU	2019-01-01	14	0	0	20	4	1965	1	1	2	30000000	4	3	1	2	2	1	0	0	0	0	1	0	1	DA DAY	99	99	2008	2008	44	1	2	DIAMICRON MR TAB 60MG	1	INDFORM 500MG	1	ZOSIVAS	1	PHARMATON	1	3
VU THU	2019-01-08	16	30	1	6	5	1951	1	1	3	450000	1	1	2	5	5	1	0	0	0	1	0	1	0		99	99	2010	2010	58	1	2	DIAPRID 4MG	1	INDFORM 500MG	1	FELODIPIN 5MG	1	AMBIDIL 5	1	3
QUYNH PHU	2019-01-14	8	0	1	99	99	1951	1	1	1	1000000	3	2	1	3	3	1	0	0	0	0	1	1	0		99	99	2007	2007		1	2	GLIMEPRIDE STADA 4MG	1	METFORMIN STADA 500MG	1	ATILVER DIEP HA CHAU	1	AMBIDIL 5	1	3
QUYNH PHU	2019-01-11	13	30	1	1	1	1947	1	2	2	8000000	3	3	2	3	3	1	0	0	0	0	1	1	1	U TUYEN GIAP	99	99	2017	2017	70		2	GLIMEPRIDE STADA 4MG	1	METFORMIN STADA 500MG	1	BIBISOTAB 50MG	1	APITIL	1	3
VU THU	2019-01-10	10	30	0	12	12	1946	1	3	7	4000000	3	3	1	3	2	1	0	0	0	1	0	0	1	MO MAU	99	10	2010	2010	64	1	2	METOVANCE 500MG	1	INDFORM 500MG	1	BIBISOTAB 50MG	1	VASRAREL,HEPTAMINOL	1	3
VU THU	2019-01-08	15	40	0	1	11	1941	1	2	1	7000000	3	3	1	4	3	0	0	0	0	1	1	1	1	VIEM DA DAY	99	99	2013	2013	72	2	2	DIAMICRON MR TAB 60MG	1	PANFOR SR 500MG	1	BIBISOTAB 50MG	1	VASRAREL,HEPTAMINOL	1	3
QUYNH PHU	2019-01-24	8	0	0	10	12	1952	1	2	1	5000000	3	3	1	3	3	1	0	0	0	1	0	1	0		99	99	2017	2017	65	3	2	GLIMEPRIDE STADA 4MG	1	METFORMIN STADA 500MG	1	BIBISOTAB 50MG	1	HOAT HUYET DUONG NAO	1	3
VU THU	2019-01-19	12	30	1	5	6	1954	1	2	3		3	3	2	5	5	1	0	0	1	0	1	1	0		99	7	2016	2016	53	3	2	DIAPRID 4MG	1	PANFOR SR 500MG	1	FELODIPIN 5MG	1	BIBISOTAB 50MG	1	3
VU THU	2019-01-11	16	30	0	8	3	1954	1	2	3	5900000	3	3	1	3	2	1	0	0	0	0	1	1	0		99	99	2012	2012	58	3	2	METOVANCE 500MG	1	CAREDIFTEX	1	BIBISOTAB 50MG	1	HOAT HUYET DUONG NAO	1	3
VU THU	2019-01-11	10	0	1	4	10	1960	4	2	2	500000	2	2	2	3	3	0	0	0	0	1	1	1	1	VIEM DA DAY	99	4	2016	2016	56		2	DIAPRID 4MG	1	PANFOR SR 500MG	1	HOAT HUYET DUONG NAO	1	HOAT HUYET DUONG NAO	1	3
VU THU	2019-01-20	15	14	0	24	9	1952	2	4	7	12000000	3	3	1	4	3	1	0	0	0	1	1	1	0		99	99	2005	2005	53	1	2	METOVANCE 500MG	1	CORDAFLEX 20MG	1	HOAT HUYET DUONG NAO	1	BIBISOTAB 50MG	1	3
QUYNH PHU	2019-01-23	8	15	1	24	1	1950	1	1	1	5000000	3	3	1	3	3	1	0	0	0	0	1	1	0		99	99	2015	2015	65		2	DIAMICRON MR TAB 60MG	1	LENINATRTO	1	BIBISOTAB 50MG	1	FELODIPIN 5MG	0	3
QUYNH PHU	2019-01-24	20	15	1	25	12	1954	1	1	1	2500000	1	1	2	4	4	1	0	0	0	1	1	1	1	DAU DA DAY TRANG CO THAT	99	99	2015	2015	62		2	DIANORM - M	1	ATILIVER DIEP HA CHAU	1	IMIDU	1	FELODIPIN 5MG	0	3
VU THU	2019-01-24	13	30	0	27	10	1955	1	2	2	3000000	3	3	1	5	4	0	0	1	0	1	1	0	1	TAC ONG MAT	4	1	2012	2012	57		4	SCILIN M30	1	INDFORM 500MG	1	DIEP HA CHAU	1	FELODIPIN 5MG	0	3
VU THU	2018-12-28	15	40	1	12	5	1948	3	2	7	7300000	3	3	1	3	2	1	0	0	0	1	0	1	0		99	99	2005	2005	57	1	2	METFORMIN STADA 500MG	1	DIAMICRON 60MG	1	WOSULIN - R NHANH	1		0	3								BIBISOTAB 50MG
VU THU	2018-12-31	15	30	1	1	1	1939	1	1	2	650000	1	1	2	4	3	1	0	0	0	0	1	0	1	TAI BIEN MMN	99	99	2016	2016	77	2	2	METOVANCE 500MG	1	INDFORM 500MG	1	BIBISOTAB 50MG	1		0	2	1	0	0	0	0	1	KHONG DI KHAM THUONG XUYEN	APITIL
VU THU	2019-01-31	9	30	1	7	11	1949	2	2	7	3000000	3	3	2	5	4	1	0	0	0	1	1	0	0		99	99	2007	2007			4	CRONDIA 30MR	1	DIABETA	1	BIBISOTAB 50MG	1		0	3								VASRAREL,HEPTAMINOL
VU THU	2019-01-26	9	30	1	12	4	1948	1	1	2	1000000	3	3	2	5	5	1	0	0	0	0	1	1	0		99	99	2008	2008			2	DIAPRID 4MG	1	PANFOR SR 500MG	1	BIBISOTAB 50MG	1		0	3								VASRAREL,HEPTAMINOL
VU THU	2019-01-25	15	30	1	9	9	1956	1	2	2	1000000	3	3	2	4	4	1	0	0	0	1	1	0	0		99	6	2014	2014	58	2	2	DIAMICRON MR TAB 60MG	1	INDFORM 500MG	1	BIBISOTAB 50MG	1		0	3								HOAT HUYET DUONG NAO
VU THU	2018-12-14	11	13	0	3	1	1956	1	2	2	2511000	3	3	1	3	3	0	0	0	0	1	1	0	1	DAI TRANG	99	11	2010	2010	58	2	2	METOVANCE 500MG	1	INDFORM 500MG	1	BIBISOTAB 50MG	1		0	3								HOAT HUYET DUONG NAO
QUYNH PHU	2018-12-19	8	15	1	1	1	1955	2	1	2	3000000	3	3	1	1	1	1	0	0	0	1	1	0	1	MAU NHIEM MO	99	5	2009	2009			2	ANFOSR 500	1	GLUZITOP MR 60	1	AMBIDIL 5	1	DIEP HA CHAU	1	3
VU THU	2019-01-04	8	5	0	6	1	1939	1	4	7	7000000	3	3	2	4	3	1	0	0	0	0	0	0	0		99	99	2012	2012	73	2	2	METOVANCE 500MG	1	FELODIPIN 5MG	1	BIBISOTAB 50MG	1	HOAT HUYET DUONG NAO	1	3
QUYNH PHU	2019-01-07	14	0	0	12	4	1956	1	2	0	10000000	3	3	1	4	4	1	0	0	0	0	0	1	0		99	99	2010	2010			3	SCILIN M30	1	SANI	1	BPAPIIL	1	FENBRA	1	3
VU THU	2019-01-16	8	30	0	99	99	1947	1	3	7	67000000	3	3	1	3	2	0	0	0	0	0	0	0	1	U TIEN LIET TUYEN, SOI MAT	99	99	2000	2000	53	1	2	DIAPRID 4MG	1	FELODIPIN 5MG	1	INDFORM	1	BIBISOTAB 50MG	1	3
VU THU	2019-01-12	13	30	0	6	12	1942	1	3	7	5000000	3	3	1	4	2	0	0	0	0	0	0	1	1	VIEM PHE QUAN MAN	99	7	2015	2015	73	2	2	DIAPRID 4MG	1	INDFORM 500MG	1	BIBISOTAB 50MG	1	HOAT HUYET DUONG NAO	1	3
VU THU	2019-01-20	17	10	0	12	5	1954	2	3	7	7000000	3	3	1	3	2	0	0	0	0	0	0	0	1	PHOI	24	2	2017	2017			2	METOVANCE 500MG	1	BIBISOTAB 50MG	1		0		0	3								ATISO
VU THU	2019-01-31	10	30	1	7	8	1948	1	2	2	2000000	3	3	2	3	3	0	0	0	0	0	1	0	0		99	99	2017	2017			2	TYROZET FORTE	1	METOVANCE 500MG	1	INDFORM	1	ZYROVA 50MG	1	3
QUYNH PHU	2019-01-22	15	20	0	20	8	1949	1	2	7	4100000	4	3	1	3	3	1	0	0	0	0	0	1	0		99	99	2004	2004	54		2	DIAMICRON MR TAB 60MG	1	METFORMIN STADA 500MG	1	CAPTOPRIL 25MG	1	NITRALMYL 2,6MG	1	3
QUYNH PHU	2019-01-23	10	15	1	16	8	1951	1	2	1	5000000	4	3	1	2	2	0	0	0	0	0	1	0	0		99	99	2014	2014	63		2	DIAMICRON MR TAB 60MG	1	METFORMIN STADA 500MG	1	ATSIMVASTATIN 20MG	1	CAPTOPRIL	1	3
VU THU	2018-12-26	14	6	1	15	4	1959	1	2	2	500000	3	3	1	3	2	0	0	0	0	1	0	0	1	U MAU	99	4	2013	2013	54	2	2	METOVANCE 500MG	1	ANTRIXO	1		0		0	3								BOGANIC
VU THU	2018-12-30	14	20	1	11	6	1956	1	2	1	1500000	1	3	2	3	3	0	0	0	0	0	1	0	0		99	99	2016	9998		3	2		0		0		0		0	0	0	1	0	0	0	0		HOAT HUYET DUONG NAO
VU THU	2018-12-31	8	10	1	12	2	1958	1	1	1	10000000	3	3	1	4	3	1	0	0	0	0	1	0	0		99	99	2012	2012	54	2	2	DIAPRID 4MG	1	BIBISOTAB 50MG	1	HOAT HUYET DUONG NAO	1	FELODIPIN STADA 5MG	1	3
VU THU	2019-01-01	8	0	0	20	12	1940	1	1	7	3500000	3	3	2	2	1	1	0	0	0	0	0	0	0		11	3	2012	2012	73		2	METOVANCE 500MG	1	FELODIPIN 5MG	1	INDFORM	1	HOAT HUYET DUONG NAO	1	3
QUYNH PHU	2018-12-27	14	45	1	23	12	1950	1	3	7	6200000	3	3	1	2	2	1	0	0	0	0	0	0	0		99	6	2016	2016	66	3	2	GLIMEPRIDE STADA 4MG	1	METFORMIN STADA 500MG	1	FNALAPRIL	1	BIBISOTAB 50MG	1	3
QUYNH PHU	2018-12-29	8	15	0	30	8	1946	1	2	2	500000	3	3	2	3	3	1	0	0	0	0	1	0	0		2	4	2015	2015			2	GLUZITOP MR	1	METFORMIN STADA 500MG	1	AMBIDIL 5MG	1	PIRACETAM	1	3
VU THU	2018-12-31	16	30	1	1	1	1964	1	3	2	5000000	3	3	2	4	3	0	0	0	0	1	1	0	0		99	99	2016	2016	888	3	2	INDFORM 500MG	1	DIAPRID 4MG	1	ZYROVA	1	BIBISOTAB 50MG	1	3
VU THU	2019-01-03	14	0	1	13	4	1974	1	2	2	6500000	3	3	1	3	2	0	0	0	0	1	0	1	0		99	7	2016	2016	42		2	DIAPRID 4MG	1	PANFOR SR 500MG	1	BIBISOTAB 50MG	1		0	3								VASTAREL MR
VU THU	2019-01-06	8	30	1	12	9	1952	4	4	7	10000000	3	3	2	2	2	1	0	0	0	0	0	0	0		99	99	2015	2015	63	2	2	INDFORM 500MG	1	FELODIPIN 5MG	1	HOAT HUYET DUONG NAO	1	BIBISOTAB 50MG	1	3
VU THU	2019-01-07	15	30	1	6	1	1948	1	4	3	1500000	3	3	2	3	3	1	0	0	0	0	0	0	0		99	99	2009	2009	60	1	2	DIAPRID 4MG	1	INDFORM 500MG	1	PELODIPIN 5MG	1	TATANOL 500MG	1	3
VU THU	2019-01-04	14	5	0	13	12	1960	1	3	2	2000000	3	3	1	3	3	1	0	0	0	1	0	0	0		14	7	2016	2016			2	DIAPRID 4MG	1	ZYROVA	1	BIBISOTAB 50MG	1	PREY	1	3
QUYNH PHU	2019-01-08	7	45	0	15	7	1955	1	2	2	12000000	3	3	1	2	2	0	0	0	0	0	0	1	0		99	2	2009	2009	54		2	GLIMEPRIDE STADA 4MG	1	METFORMIN STADA 500MG	1	LENINARTO	1	BIBISOTAB 50MG	1	3
VU THU	2019-01-09	15	30	0	99	99	1951	1	1	3	5000000	2	2	1	4	3	0	0	0	0	1	1	0	0		99	99	2006	2006	55	1	2	DIAPRID 4MG	1	PANFOR SR 500MG	1	BIBISOTAB 50MG	1	HOAT HUYET DUONG NAO	1	3
VU THU	2019-01-06	13	30	1	99	99	1930	1	1	2		3	3	2	3	3	1	0	0	0	0	1	0	0		99	99	2015	2015	85	3	2	METOVANCE 500MG	1	METOVANCE 500MG	1	BIBISOTAB 50MG	1	FELODIPIN STADA 5MG	1	3
QUYNH PHU	2018-12-29	13	30	1	1	1	1957	1	2	2	500000	1	3	1	4	3	0	0	0	0	0	0	0	1	BUOU CO	99	8	2017	2017			2	NAVADIAB	1	BIBISOTAB 50MG	1	PANFOR SR 500	1	HOAT HUYET DUONG NAO	1	3
QUYNH PHU	2018-12-29	7	30	0	3	10	1951	1	3	2	3000000	3	3	1	3	3	1	0	0	0	0	1	0	0		6	9	2015	2015	64	2	2	AMBIDIL - 5	1	METOVANCE 500MG	1	FENBRAT 100MG	1	HOAT HUYET DUONG NAO	1	3
QUYNH PHU	2018-12-29	13	30	0	14	4	1945	1	3	7	4000000	3	3	1	5	5	0	0	0	0	0	1	0	0		99	99	2008	2008	65		3	SCILIN M30	1	BIBISOTAB 50MG	1		0		0	3								CERELO
QUYNH PHU	2018-12-28	13	30	1	28	10	1955	1	4	1		3	3	2	4	4	1	0	0	0	0	0	0	1	MAT KEM	99	99	2006	2006	53	2	2	METOVANCE 500MG	1	AMBICLIL	1	BIBISOTAB 50MG	1		0	3								OMEGA 3.6.9
QUYNH PHU	2018-12-29	9	30	1	15	8	1958	1	2	2	4000000	3	3	2	3	4	1	0	0	0	0	0	1	0		99	5	2005	2005	50	2	2	METOVANCE 500MG	1	AMBICLIL	1	TORVAZIN	1		0	3								OMEGA 3.6.9
VU THU	2019-01-01	16	0	1	25	11	1943	1	2	7	3000000	3	3	2	3	3	0	0	0	0	0	1	0	1	ROI LOAN TUAN HOAN NAO	12	5	2017	2017			2	DIAPRID 4MG	1	INDFORM 500MG	1	BIBISOTAB 50MG	1		0	1	0	1	0	0	0	0		DIABETNA
VU THU	2018-12-29	14	35	0	11	2	1958	1	4	7	10000000	3	3	1	3	2	0	0	0	0	0	1	0	0		9	11	2017	2017			2	METOVANCE 500MG	1	INDFORM 500MG	1	BIBISOTAB 50MG	1		0	2	1	0	1	0	0	0		VITAMIN AD
VU THU	2019-01-05	8	30	0	5	7	1948	1	3	7	6600000	3	3	1	3	2	0	0	0	0	0	1	0	0		99	1	2009	2009	61	1	2	METOVANCE 500MG	1	INDFORM 500MG	1	BIBISOTAB 50MG	1		0	3								ARGININE
VU THU	2019-01-07	14	45	1	20	8	1963	1	2	2	2000000	3	3	1	2	2	0	0	0	0	1	0	0	0		99	8	2011	2011	48	2	2	DIAPRID 4MG	1	PANFOR SR 500MG	1	BIBISOTAB 50MG	1		0	3								CEPHALEXIN
QUYNH PHU	2018-12-29	10	0	1	1	1	1949	1	1	2	500000	2	2	2	3	2	0	0	0	0	0	1	0	1	DA DAY TA TRANG	99	99	2016	9998		3	2	GLIMEPRIDE STADA 4MG	1	METFORMIN STADA 500MG	1	ATILVER DIEP HA CHAU	1		0	3								AMOLEXIN
QUYNH PHU	2018-12-30	8	0	0	8	4	1952	2	4	7	5000000	3	3	1	3	3	1	0	0	0	0	0	0	0		99	99	2010	2010	59		2	PANFOR SR 500	1	CRONDIA 30MR	1	DIPSOPE	1		0	3								ZYROVA 50MG
VU THU	2019-01-04	8	5	0	5	9	1956	1	2	7	11000000	4	3	1	3	2	0	0	0	0	0	0	1	1	LOAN THI	99	8	2013	2013	888	2	2	DIAPRID 4MG	1	PANFOR SR 500MG	1	BIBISOTAB 50MG	1		0	3								CEFALEXIN
VU THU	2019-01-06	10	30	0	9	1	1937	1	2	9	2000000	3	3	2	3	4	1	0	0	0	0	0	0	0		99	99	2012	2012	76	2	2	DRAPUD 4MG	1	INDFORM 500MG	1	FELODIPIN 5MG	1		0	3								HOAT HUYET DUONG NAO
QUYNH PHU	2019-01-07	15	15	0	20	2	1960	1	4	7	15000000	4	3	1	2	2	1	0	0	0	0	0	0	0		99	99	2013	2013	53		2	GLIMEPRIDE STADA 4MG	1	METFORMIN STADA 500MG	1	BIBISOTAB 50MG	1		0	3								DIABETNA
VU THU	2019-01-08	8	30	1	2	2	1952	1	2	2	540000	3	3	2	4	5	0	0	0	0	1	0	0	0		99	99	2004	2004	52	1	2	METOVANCE 500MG	1	ZYROVA	1	BIBISOTAB 50MG	1		0	3								AMLODIPIN 5MG
VU THU	2019-01-07	15	45	1	10	9	1960	1	2	2	3000000	3	3	1	3	2	0	0	0	0	0	0	0	1	VIEM TAI GIUA	99	99	2013	2013	53	2	2	DIAPRID 4MG	1	INDFORM 500MG	1	BIBISOTAB 50MG	1		0	3								DIAMICRON MR
QUYNH PHU	2019-01-10	15	20	0	18	5	1960	2	4	7	9000000	4	3	1	3	3	0	0	0	0	0	1	0	0		99	6	2014	2014	54		2	CRONDIA 30MR	1	PANROROT	1	BE GAN	1		0	3								VASTAREL
QUYNH PHU	2019-01-09	15	0	1	14	8	1946	1	2	1		3	3	1	4	3	1	0	0	0	0	1	0	0		99	99	2011	2011			2	METOVANCE 500MG	1	AMBIDIL 5	1	PANFOR SR 500	1		0	3								BOGANIC
QUYNH PHU	2019-01-12	7	45	0	25	5	1949	1	2	2		3	3	1	3	3	1	0	0	0	0	0	0	1	GOUT, U XO, MAU MO	99	10	2016	2016			2	METOVANCE 500MG	1	AMBIDIL 5	1	TAVAZIN	1		0	3								GLUCOPHAGE 1000MG
VU THU	2019-01-13	8	30	0	10	9	1954	1	1	2	2000000	3	3	1	3	3	0	0	0	0	0	1	1	0		99	99	2010	2010	56	1	4	ESDGLECLERDE 30MG	1	METFORMIN STADA 500MG	1	PANFOR SR 500	1		0	3								HOAT HUYET DUONG NAO
VU THU	2019-01-17	14	0	0	18	2	1953	1	2	1	3000000	3	3	1	3	4	0	0	0	0	1	1	0	0		99	5	2015	2015	62	3	2	METOVANCE 500MG	1	DIPSOPE 5MG	1	INDFORM	1		0	3								HOAT HUYET DUONG NAO
VU THU	2019-01-16	10	30	1	1	3	1955	1	2	7	3000000	3	3	2	4	4	0	0	0	0	1	1	0	0		99	99	2015	2015	50	3	2	DIAPRID 4MG	1	PANFOR SR 500MG	1	BIBISOTAB 50MG	1		0	3								AMLODIPIN 5MG
VU THU	2019-01-15	16	0	1	19	12	1958	1	2	2	3000000	3	3	1	2	2	0	0	0	0	0	0	0	1	VIEM DA DAY	99	11	2013	2013	55	2	2	METOVANCE 500MG	1	INDFORM 500MG	1	OCID	1		0	3								ALPITIM
VU THU	2019-01-12	15	30	0	5	6	1960	1	2	2	5000000	3	3	1	2	2	1	0	0	0	0	0	0	1	U TUYEN GIAP	99	6	2016	2016	56	3	2	DIAPRID 4MG	1	INDFORM 500MG	1	FELODIPIN 5MG	1		0	3								CEFALEXIN
VU THU	2019-01-11	14	40	1	10	6	1958	1	2	2	650000	1	1	2	3	3	0	0	0	0	0	1	1	0		99	99	2008	2008	51	1	2	INDFORM 500MG	1	TATANOL	1	CEFALEXIN	1		0	3								AMOLEXIN
VU THU	2019-01-20	13	50	1	14	12	1944	2	4	7	10500000	4	3	1	3	2	0	0	0	0	0	1	1	0		99	6	2014	2014		2	2	DIAMICRON MR TAB 60MG	1	METFORMIN STADA 500MG	1	HOAT HUYET DUONG NAO	1		0	3								TATANOL
VU THU	2019-01-29	9	30	1	2	6	1956	1	1	2	2000000	3	3	1	3	3	1	0	0	0	0	1	0	0		99	99	2016	2016			2	TYROZEI FORTE 850/5MG	1	DIAPRID 4MG	1	PANFOR SR 500	1		0	3								BOGANIC
VU THU	2019-01-27	8	30	0	19	9	1946	1	1	2	2000000	3	3	1	4	4	1	0	0	0	0	0	0	0		15	12	2010	2010				DIAPRID 4MG	1	PANFOR SR 500MG	1	METOVANCE 500MG	1		0	3								BOGANIC
VU THU	2019-01-28	9	30	1	99	99	1958	1	2	2	2000000	3	3	1	3	3	0	0	0	0	0	1	0	0		99	99	2017	2017			2	DIAPRID 4MG	1	PANFOR SR 500MG	1	METOVANCE 500MG	1		0	3								TATANOL
VU THU	2019-01-29		0	0	1	3	1949	1	2	2	1000000	3	3	1	3	3	1	0	0	0	0	1	0	0		99	99	2015	2015			2	METOVANCE 500MG	1	DIAPRID 4MG	1	PANFOR SR 500	1		0	3								DIEP HA CHAU
QUYNH PHU	2019-01-24	9	10	1	30	12	1953	1	2	1	5000000	3	3	1	3	3	0	0	0	0	0	0	0	1	MO NHIEM MAU	99	99	2012	2012	57		2	DIAMICRON MR TAB 60MG	1	CAPTOPRIL 25MG	1	BIBISOTAB 50MG	1		0	3								RIESERSTAT 50MG
VU THU	2019-01-24	8	30	0	12	5	1957	1	3	7	5700000	3	3	1	2	2	1	0	0	0	0	0	0	0		99	99	2009	2009	52		2	INDFORM 500MG	1	FELODIPIN 5MG	1	HOAT HUYET DUONG NAO	1		0	3								HELEALLIVER 2 HOP
QUYNH PHU	2019-01-23	10	0	0	1	1	1950	1	2	7	3000000	3	3	1	4	3	1	0	0	0	0	0	0	0		99	99	2006	2006	56	1	2	METOVANCE 500MG	1	CAPTOPRIL 25MG	1	BIBISOTAB 50MG	1		0	3								DAU CA
QUYNH PHU	2019-02-14	8	0	1	14	4	1952	1	3	3	9000000	3	3	2	4	4	1	0	0	0	0	0	0	0		99	5	2010	2010	57	1	2	DIAPRID 4MG	1	PPANFORSR 500MG	1	NORMODIPINE 5MG	1		0	3								BOGANIC
QUYNH PHU	2019-02-17	8	0	1	15	4	1950	1	2	1	12000000	3	3	1	4	4	1	0	0	0	0	0	0	0		99	3	2017	2017	67	2	4	METOVANCE 500MG	1	CAPTOPRIL 25MG	1	ATLIVER DIEP HA CHAU	1		0	3								HOATJ HUYET
QUYNH PHU	2018-12-19		0	1	4	1	1947	4	4	4	4000000	3	3	1	3	3	1	0	0	0	0	0	0	1	VIEM PHE QUAN	99	99	2008	2008	62	1	2	DIAPRID 4MG	1	METFORMIN STADA 500MG	1	ENANAPRIL 5MG	1		0	3								DIAMICRON
VU THU	2018-12-28	9	0	1	1	1	1949	1	1	2	300000	1	1	2	4	3	0	0	0	0	0	0	0	1	VIEM DA DAY	99	99	2012	2012	63	2	2	METFORMIN STADA 500MG	1	METOVANCE 500MG	1	HOAT HUYET DUONG NAO	1		0	3								OMEPRAZOL 20MG,SUCRAMED
VU THU	2019-01-17	16	0	1	6	1	1945	1	4	7	7000000	3	3	2	3	2	0	0	0	0	1	1	0	0		99	6	2007	2007	62	1	2	DIAPRID 4MG	1	INDFORM 500MG	1		0		0	3								AMLO
VU THU	2019-01-25	8	30	1	99	99	1955	1	1	2	2000000	3	3	2	3	3	0	0	0	0	0	1	0	0		99	99	2012	2012			2	DIAPRID 4MG	1	PANFOR SR 500MG	1		0		0	3								GLUCOSAMIN
VU THU	2019-01-27	11	0	1	99	99	1958	1	2	3	2000000	3	3	1	4	4	0	0	0	0	1	0	0	0		99	99	2009	2009	51	2	2	DIAMICRON MR TAB 60MG	1	INDFORM 500MG	1		0		0	3								KHOP
QUYNH PHU	2019-01-21	14	0	0	99	99	1943	1	2	7		3	3	1	4	4	1	0	0	0	0	0	0	0		99	2	2017	2017			2	CAPTOPRIL	1	DIAMICRON 60MG	1		0		0	3								AMLODIPIN 5MG
VU THU	2019-01-22	8	30	1	10	8	1947	3	3	7	3012000	3	3	2	3	2	0	0	0	0	0	1	0	0		99	2	2005	2005	58		2	METOVANCE 500MG	1	BIBISOTAB 50MG	1		0		0	3								HOAT HUYET DUONG NAO
VU THU	2018-12-14	9	15	0	29	5	1954	1	2	2		3	3	1	3	3	1	0	0	0	0	0	0	1	DA DAY, VIEM HONG	99	99	2015	2015	61	3	2	METOVANCE 500MG	1	DIPSOPE 5MG	1		0		0	3								HOAT HUYET DUONG NAO
VU THU	2019-01-16	9	10	0	15	3	1963	1	0	2	15000000	3	3	1	2	2	0	0	0	0	0	0	0	0		99	99	2003	2003	41	1	2	DIAPRID 4MG	1	INDFORM 500MG	1	HOAT HUYET DUONG NAO	1	BIBISOTAB 50MG	1	3
VU THU	2019-01-10	8	0	1	22	5	1968	1	2	4	2000000	3	3	1	3	2	0	0	0	0	0	0	0	0		99	99	2016	2016	48	3	2	DIAPRID 4MG	1	INDFORM 500MG	1	BIBISOTAB 50MG	1		0	3								OMEGA 3.6.9
VU THU	2018-12-29	8	12	0	1	1	1934	1	1	1	20000000	3	3	2	3	3	0	0	0	0	0	0	0	0		99	99	2000	2000	76	1	2	NOVODIA	1	TANUVIA	1	METFORMIN STADA 500MG	1	DIAMICRON MR TAB 60MG	1	3
QUYNH PHU	2018-12-30	8	0	0	15	11	1953	1	4	7	10000000	3	3	1	3	3	0	0	0	0	0	0	0	0		99	99	2014	2014	61	2	2	GLIMEPRIDE STADA 4MG	1	METOVANCE 500MG	1	BIBISOTAB 50MG	1		0	3								DIAMICRON MR TAB 60MG
VU THU	2019-01-08	8	5	1	1	11	1969	1	2	2	3000000	3	3	1	3	2	0	0	0	0	0	0	0	0		27	4	2018	2018			2	DIAPRID 4MG	1	PANFOR SR 500MG	1	BIBISOTAB 50MG	1		0	3								DAU CA
VU THU	2019-01-10	8	5	1	16	4	1958	1	1	1	1000000	3	3	2	2	2	0	0	0	0	0	0	0	0		99	11	2014	2014	56	2	2	DIAPRID 4MG	1	BIBISOTAB 50MG	1	HOAT HUYET DUONG NAO	1		0	3								GLUCOSAMIN
QUYNH PHU	2019-02-17	14	0	1	25	10	1952	1	4	7	10000000	3	3	1	3	3	0	0	0	0	0	0	0	0		99	99	2013	9998	888	2	2	CRONDIA 30MR	1	POMFORSB	1	BIBISOTAB 50MG	1		0	3								DIABETNA
VU THU	2019-01-26	13	30	1	9	3	1955	1	1	2	1500000	3	3	2	3	3	0	0	0	0	0	0	0	0		99	99	2015	2015			2	DIAPRID 4MG	1	PANFOR SR 500MG	1		0		0	3								BIBISOTAB 50MG
VU THU	2019-01-25	10	30	0	99	99	1963	1	1	2	2000000	2	2	1	3	3	0	0	0	0	0	0	0	0		99	99	2012	2012			2	DIARID 4	1	PANFOR SR 500MG	1		0		0	3								AMMOCILIN
VU THU	2019-01-23	9	0	0	2	1	1970	1	3	4	10000000	3	3	1	2	2	0	0	0	0	0	0	0	0		99	8	2013	2013	43		2	INDFORM 500MG	1	DIAPRID 4MG	1		0		0	3								BIBISOTAB 50MG
VU THU	2018-12-14	14	0	1	11	9	1950	4	4	7	3200000	3	8	2	3	2	0	0	0	0	0	0	0	0		19	12	2012	2012	62	2	2	METOVANCE 500MG	1	QTARPIUD	1		0		0	3								BOGANIC
VU THU	2018-12-26	8	30	1	10	12	1943	3	4	7	6000000	3	8	2	4	3	1	0	0	0	0	1	1	0		99	99	2014	2014	70	1	2	DIAPRID 4MG	1	METROMIN 500MG	1		0		0	3
VU THU	2018-12-31	15	30	0	25	9	1960	1	2	2	2000000	3	3	1	4	4	0	0	0	0	1	1	1	1	RUNG NHI	99	99	2014	2014	54	2	2	METOVANCE 500MG	1	GLICLADA 30MG	1		0		0	3
VU THU	2018-12-27	20	10	0	30	12	1949	1	4	7	7500000	3	3	1	4	3	1	0	0	0	1	1	0	0		99	99	2012	2012	62	3	2	INDFORM 500MG	1	PELODIPIN	1		0		0	3
VU THU	2019-01-05	16	0	1	10	8	1957	1	1	2	15000000	3	3	1	3	2	1	0	0	0	0	1	0	1	VIEM PHOI	18	8	2017	2017	60		2	DIAPRID 4MG	1	PANFOR SR 500MG	1		0		0	3
VU THU	2019-01-08	7	30	1	8	5	1959	1	2	3	2500000	3	3	1	2	2	1	0	0	0	0	1	1	1	DA DAY	99	1	2017	2017	58		1	DIAPRID 4MG	1	PANFOR SR 500MG	1		0		0	0	1	0	0	0	0	0
VU THU	2019-01-08	13	30	1	12	12	1959	1	1	2	300000	1	1	2	5	5	1	0	0	0	0	1	1	0		99	5	1999	1999	40	1	4	POLHUMIN MIX	1	LELODIPIN 5MG	1		0		0	3
VU THU	2019-01-04	15	40	0	11	10	1951	1	3	7	12000000	4	3	1	4	3	1	0	0	0	0	1	1	1	DAI TRANG	99	99	2014	2014	64	2	2		0		0		0		0	3								METFORMIN 500MG
VU THU	2019-01-06	8	30	0	19	10	1946	1	3	1	2500000	3	3	1	4	4	1	0	0	0	0	1	1	0		99	99	2009	2009	67	1	2	METOVANCE 500MG	1	DIPSOPE 5MG	1		0		0	3
VU THU	2019-01-06	14	30	1	20	12	1955	1	2	2	3000000	3	3	1	4	5	1	0	0	0	0	1	1	0		99	7	2012	2012	57	2	2	INDFORM 500MG	1	LELODIPIN	1		0		0	3
QUYNH PHU	2019-01-13	8	45	1	20	5	1952	2	2	2	5600000	3	3	1	3	3	1	0	0	0	0	1	0	1	ROI LOAN TUAN HOAN NAO	99	99	2017	2017	65		2	METFORMIN STADA 500MG	1	BIBISOTAB 50MG	1		0		0	3
VU THU	2019-01-12	15	45	1	14	5	1946	1	1	1	1000000	3	3	2	3	3	1	0	0	0	1	1	0	0		14	1	2017	2017			2	METOVANCE 500MG	1	BIBISOTAB 50MG	1		0		0	3
VU THU	2019-01-15	10	15	1	8	2	1946	1	2	7	3000000	3	3	2	3	2	0	0	0	0	1	1	1	0		99	99	2009	2009	63	1	2	DIAMICRON MR TAB 60MG	1	INDFORM 500MG	1		0		0	3
VU THU	2019-01-12	13	30	1	99	99	1952	1	2	0	3000000	3	3	1	4	4	1	0	0	0	0	0	1	1	RUNG NHI	99	99	2017	2017	65	3	4	INSULIN	1	GLUCOFINE	1		0		0	3
VU THU	2018-12-28	8	0	0	18	9	1952	2	3	1	8000000	3	8	1	4	5	0	0	0	0	1	1	0	0		99	99	2007	2007	888	1	2	CRONDIA 30MR	1	INDFORM 500MG	1		0		0	3
QUYNH PHU	2019-01-01	13	0	0	10	10	1941	1	1	2	700000	1	3	1	4	3	1	0	0	0	1	0	0	0		25	12	2017	2017			2	PANFOR SR 500	1	NAVADIAB	1		0		0	3
QUYNH PHU	2019-01-01	7	40	1	11	2	1953	1	2	2	300000	2	3	1	5	4	1	0	0	0	1	0	0	0		1	8	2013	2013			2	METOVANCE 500MG	1	AMBICLIL	1		0		0	3
QUYNH PHU	2018-12-31	14	0	1	14	1	1959	3	4	7	9000000	4	3	1	3	3	0	0	0	0	0	1	0	1	U TUYEN GIAP THUY TRAI	27	6	2011	2011	52		2	METOVANCE 500MG	1	BIBISOTAB 50MG	1		0		0	3
VU THU	2018-12-29	8	30	0	19	8	1973	1	2	2	3000000	3	3	1	3	2	0	0	0	0	0	1	0	1	DAI TRANG	99	3	2013	2013	40	2	2	METOVANCE 500MG	1	IUALYAN	1		0		0	3
QUYNH PHU	2019-01-03	13	15	1	1	1	1943	1	1	2	700000	3	3	2	4	3	0	0	0	0	0	1	0	0		99	5	2008	2008			2	METOVANCE 500MG	1	RELLNIT	1		0		0	3
VU THU	2018-12-29	7	15	0	21	8	1952	2	3	7	9000000	3	3	1	2	2	1	0	0	0	0	1	0	0		99	6	2016	2016	65		2	METFORMIN STADA 500MG	1	FELODIPIN 5MG	1		0		0	3
VU THU	2019-01-02	14	35	0	25	7	1952	1	2	2	1500000	1	3	1	4	3	0	0	0	0	0	1	1	0		99	6	2016	2016	65	3	2		0		0		0		0	0	1	0	0	0	0	0		GINKGO BILOBA
VU THU	2019-01-03	14	30	1	25	12	1957	2	2	2	150000	3	3	2	3	3	0	0	0	0	0	1	1	0		99	99	2010	2010	53	1	2	DIAPRID 4MG	1	PANFOR SR 500MG	1		0		0	3
VU THU	2019-01-04	16	10	1	6	7	1930	3	4	7	5200000	3	3	2	3	2	0	0	0	0	0	1	1	0		99	99	2009	2009	79	1	2	METOVANCE 500MG	1	FELODIPIN 5MG	1		0		0	3
VU THU	2019-01-05	8	15	1	18	5	1948	1	1	1	11000000	3	3	1	4	2	0	0	0	0	0	0	1	0		99	99	2009	2009	61	1	2	METOVANCE 500MG	1	INCLPUM	1		0		0	3
VU THU	2019-01-08	14	0	0	16	10	1970	1	2	3	3000000	3	3	1	3	3	0	0	0	1	0	0	0	1	LAO PHOI	28	6	2018	2018	48	4	2	DIAPRID 4MG	1	INDFORM 500MG	1		0		0	3
QUYNH PHU	2019-01-05	8	0	0	4	6	1953	1	3	7	11000000	4	3	1	2	2	0	0	0	0	0	1	0	1	DAI TRANG MAN	99	99	2015	2015	63		2	GLIMEPRIDE STADA 4MG	1	BIBISOTAB 50MG	1		0		0	3
QUYNH PHU	2019-01-10	10	30	0	1	1	1956	2	1	2	2000000	3	3	2	3	3	0	0	0	0	1	1	0	0		99	3	2018	2018	62		2	METOVANCE 500MG	1	BIBISOTAB 50MG	1		0		0	3
QUYNH PHU	2019-01-05	7	30	1	99	99	1959	1	2	2	10000000	3	3	1	4	3	1	0	0	0	1	0	0	0		99	5	2009	2009			2	METOVANCE 500MG	1	AMBIDIL 5	1		0		0	3
QUYNH PHU	2019-01-25	9	0	1	1	1	1957	1	2	2	3000000	3	3	1	3	2	0	0	0	0	0	1	0	0		18	11	2014	2014	58		2	METOVANCE 500MG	1	BIBISOTAB 50MG	1		0		0	3
QUYNH PHU	2019-01-27	9	0	1	10	10	1957	1	3	2	500000	1	1	2	3	3	0	0	0	0	1	0	0	1	MAU NHIEM MO, DA DAY	99	99	2017	2017	61		2	METOVANCE 500MG	1	BIBISOTAB 50MG	1		0		0	3
VU THU	2019-01-15	9	10	1	2	7	1951	2	4	7	7000000	3	3	1	3	3	0	0	0	0	0	1	0	0		99	99	2005	2005	54	1	4	POLHUMIN MIX	1	PANFOR SR 500MG	1		0		0	3
VU THU	2019-01-18	14	30	1	1	1	1956	1	1	2	3000000	3	3	1	3	3	0	0	0	0	0	1	0	0		99	99	2015	2015	59	2	2	DIAPRID 4MG	1	PANFOR SR 500MG	1		0		0	3
VU THU	2019-01-12	17	5	1	1	1	1967	1	4	2	15000000	3	3	2	3	3	0	0	0	0	0	1	0	0		13	4	2017	2017			2	METOVANCE 500MG	1	INDFORM 500MG	1		0		0	3
VU THU	2019-01-14	13	30	1	1	1	1939	1	1	2	15000000	3	3	2	4	3	1	0	0	0	0	1	0	0		99	10	2014	2014	75		2	DIAPRID 4MG	1	INDFORM 500MG	1		0		0	3
VU THU	2019-01-02	14	15	1	15	2	1950	1	2	7	3000000	3	3	2	3	2	0	0	0	0	0	0	0	0		99	5	2004	2004	54	1	2	METOVANCE 500MG	1	GLIDADA 30MG	1		0		0	3
QUYNH PHU	2018-12-31	9	30	0	99	99	1949	1	3	7	6200000	3	3	1	2	2	0	0	0	0	0	0	0	0		99	9	2017	2017		3	2	METFORMIN STADA 500MG	1	ATILIVER DIEP HA CHAU	1		0		0	3
VU THU	2018-12-28	14	30	0	25	6	1940	1	2	7	3000000	3	3	1	4	4	0	0	0	0	0	0	0	0		99	99	2006	2006	62	1	2	METOVANCE 500MG	1	INDFORM 500MG	1		0		0	3
VU THU	2019-01-07	15	45	1	23	12	1950	2	4	7	4000000	3	3	1	4	4	1	0	0	0	1	1	1	0		8	5	2017	2017			2	METOVANCE 500MG	1		0		0		0	3
VU THU	2019-01-06	14	30	1	99	99	1952	1	2	1	1700000	3	3	2	4	3	1	0	0	0	0	1	0	1	RLTH NAO	7	2	2018	2018			2	PANFOR SR 500	1		0		0		0	3
VU THU	2018-12-14	9	0	0	15	4	1953	1	1	1	20000000	3	3	1	4	2	0	0	0	0	1	1	1	0		99	99	2008	2008	57	1	3	POLHUMIN MIX	1		0		0		0	3
QUYNH PHU	2019-01-09	15	30	1	19	7	1962	1	3	3	1500000	3	3	1	4	4	0	0	0	0	0	1	0	1	DA DAY, MAT	99	99	2002	2002	42	1	3	SCILIN M30	1		0		0		0	3
VU THU	2019-01-08	8	30	1	30	10	1953	1	1	3	300000	1	1	1	4	5	0	0	0	0	1	1	0	0		18	3	2004	2004	51	1	2	METOVANCE 500MG	1		0		0		0	3
QUYNH PHU	2019-01-08	13	15	0	7	9	1960	1	2	3	10000000	3	3	1	4	4	1	0	0	0	1	0	0	0		99	99	2014	2014			2	AMBIDIL - 5	1		0		0		0	3
QUYNH PHU	2019-01-11	14	10	0	6	2	1962	1	1	0		3	3	1	5	5	0	0	0	0	1	0	0	0		99	99	2010	2010			3	INSULIN	1		0		0		0	3
QUYNH PHU	2019-01-09	13	35	0	5	7	1961	1	4	2	200000	3	3	2	3	3	0	0	0	0	1	1	0	0		99	99	2004	2004			3	SCILIN M30	1		0		0		0	3
VU THU	2019-01-14	14	0	1	10	8	1960	1	2	2	2000000	3	3	1	3	3	0	0	0	0	0	1	0	0		99	99	2011	2011	49	1	2	METOVANCE 500MG	1		0		0		0	3
VU THU	2019-01-17	8	0	0	19	4	1964	1	2	2	2000000	3	3	1	4	4	0	0	0	0	1	1	0	0		12	6	2018	2018	55	4	2	METOVANCE 500MG	1		0		0		0	3
QUYNH PHU	2018-12-29	9	30	0	6	11	1970	1	3	2	4000000	3	3	1	2	2	0	0	0	0	0	0	0	0		99	7	2015	2015			2	DIANORM - M	1		0		0		0	3
VU THU	2019-01-07	8	15	1	15	8	1956	1	2	1	14000000	3	3	1	3	2	0	0	0	0	0	0	0	0		99	11	2015	2015	59	2	2	METFORMIN STADA 500MG	1		0		0		0	3
QUYNH PHU	2019-01-10	9	40	1	21	12	1969	2	2	2	5000000	3	3	1	2	2	0	0	0	0	0	0	0	0		99	7	2015	2015			2	METOVANCE 500MG	1		0		0		0	3
VU THU	2019-01-19	8	30	0	13	12	1950	1	4	7	5000000	3	3	1	2	1	1	0	0	0	0	1	0	0		99	6	2008	2008	58		1		0		0		0		0	0	1	0	0	0	0	0
VU THU	2019-01-23	9	40	0	99	99	1938	1	1	1	1000000	3	3	2	3	3	0	0	0	0	0	1	0	1	DAU DAU	10	8	2018	2018			1		0		0		0		0	0	1	0	0	0	0	0
VU THU	2018-12-14	14	5	0	1	4	1961	1	3	6	3000000	3	3	1	3	3	0	0	0	0	0	1	0	0		99	99	2013	2013	53	2	2		0		0		0		0	3
VU THU	2018-12-26	14	0	0	23	7	1948	2	2	7	4300000	3	3	1	2	1	0	0	0	0	0	0	0	0		99	4	2015	2015	65	2	2		0		0		0		0	2	0	0	0	1	0	0
VU THU	2019-01-14	8	25	0	10	10	1950	3	3	7	8000000	3	3	1	4	4	1	0	1	0	0	0	1	1	TRI	99	99	2008	2008	58	1	2	DIAMICRON MR TAB 60MG	1	LOSARTAN PATASSIUM 100MG	1	TRIMETAZIDINE	1	BIBISOTAB 50MG	1	2	0	0	0	1	0	0		BOT NGAM TRIAN TAM
VU THU	2019-01-05	10	20	1	11	5	1952	1	2	2	6600000	3	3	1	3	2	1	0	0	0	0	1	1	1	VIEM DA DAY	99	4	2006	2006	54	1	2	DIAPRID 4MG	1	INDFORM 500MG	1	FELODIPIN 5MG	1	BIBISOTAB 50MG	1	3								ARGININE
VU THU	2018-12-28	13	30	0	10	1	1957	1	2	2	2500000	2	3	1	4	3	1	0	0	0	0	1	1	0		99	4	2008	2008	51		2	METFORMIN STADA 500MG	1	METFOFMIN + GLIBENEBAMID	1		0		0	3								APITIM 5MG
VU THU	2018-12-27	14	3	1	22	12	1951	1	3	2	1300000	3	3	1	4	3	0	0	0	0	1	1	1	0		99	8	2007	2007	56	1	2	METOVANCE 500MG	1	INDFORM 500MG	1		0		0	3								OMEGA 3.6.9
VU THU	2019-01-07	16	10	1	20	12	1958	1	3	2	1500000	1	2	1	4	4	1	0	0	0	0	1	0	1	XOANG	26	10	2017	2017			2	DIAPRID 4MG	1	PANFOR SR 500MG	1	PELODIPIN	1	BIBISOTAB 50MG	1	3								PENICILIN
QUYNH PHU	2019-01-04	7	30	1	1	1	1933	1	1	0	9000000	3	3	2	4	3	1	0	0	0	0	1	0	0		99	4	2016	2016			2	NARADIA	1	PANFOR SR 500MG	1	AMLO	1	DIAMICRON MR TAB 60MG	1	3								DIAMICRON MR
VU THU	2018-12-14	9	0	0	1	1	1954	1	2	2	5000000	3	3	1	3	1	1	0	0	0	0	1	0	0		99	5	2010	2010	56	1	2	DIAPRID 4MG	1	INDFORM 500MG	1	LIRETTOL	1		0	3								VITAMIN AD
VU THU	2019-01-07	9	30	1	22	5	1971	4	2	2	10000000	3	3	1	3	3	1	0	0	0	1	1	0	1	ROI LOAN TIEN DINH	22	8	2017	2017			2	DIPSGE	1		0		0		0	0	1	1	0	0	0	0		GIAM DAU THAN KINH D6
VU THU	2019-01-12	10	30	0	10	10	1967	1	0	2	1000000	3	3	1	3	2	1	0	0	0	0	1	0	1	TRAO NGUOC DA DAY, MAU MO	99	11	2017	2017	50	3	2	DIAPRID 4MG	1	INDFORM 500MG	1		0		0	3								ENAP
VU THU	2019-01-14	15	7	1	21	12	1942	2	4	7	9500000	3	3	1	3	3	1	0	0	0	1	1	1	1	MO MAU	99	4	2013	2013	71	2	2	DIAMICRON MR TAB 60MG	1	CORDAFLEX 20MG	1	BIBISOTAB 50MG	1		0	3								VITAMIN AD
VU THU	2019-02-14	17	5	1	1	1	1951	1	2	2	4000000	3	3	1	3	3	1	0	0	0	0	1	1	0		99	99	2004	2004	53	1	2	PANFOR SR 500	1	GLIMEPIRID	1		0		0	3								BOGANIC
VU THU	2019-01-08	14	30	1	17	11	1967	1	2	2	4000000	3	3	1	3	2	1	0	0	0	0	1	0	0		7	5	2015	2015			2	METOVANCE 500MG	1	DIPSOPE 5MG	1		0		0	2	0	0	1	1	0	0		DUPHALAC
QUYNH PHU	2019-01-26	15	0	0	20	10	1971	2	3	3	5000000	3	3	1	2	2	0	0	0	0	1	0	0	0		99	99	2011	2011	40	1	2	METFORMIN STADA 500MG	1	GLIMEPRIDE STADA 4MG	1	ATILVER DIEP HA CHAU	1		0	3								GLUCOPHAGE 1000MG
VU THU	2019-01-12	8	10	0	21	7	1954	1	2	2	4000000	3	8	1	3	2	1	0	0	0	0	0	0	0		23	3	2016	2016			2	DIAPRID 4MG	1	INDFORM 500MG	1	FELODIPIN 5MG	1	BIBISOTAB 50MG	1	3								OMEGA 3
VU THU	2019-01-13		0	1	7	12	1956	2	3	1	2900000	3	3	1	4	3	0	0	0	0	0	1	0	0		99	99	2009	2009	53	1	2	DIAPRID 4MG	1	PANFOR SR 500MG	1	BIBISOTAB 50MG	1		0	3								OMEGA 3.6.9
VU THU	2019-01-05	8	0	1	1	1	1944	2	0	0	200000	1	3	2	4	3	0	0	0	0	0	1	0	0		99	99	2014	9998	70	2	2	METOVANCE 500MG	1	FELODIPIN 5MG	1	INDFORM	1	BIBISOTAB 50MG	1	3								OMEGA 3.6.9
VU THU	2019-01-19		0	0	11	1	1964	1	2	2	7000000	3	3	1	3	2	0	0	0	0	1	0	0	0		99	99	2007	2007	43	1	4	POLHUMIN MIX	1	PANFOR SR 500MG	1	BIBISOTAB 50MG	1		0	3								METFORMIN 500MG
VU THU	2019-01-20	13	30	1	3	1	1950	2	3	7	4100000	3	3	2	4	3	0	0	0	0	0	1	1	0		99	99	2012	2012	62	2	2	DIAPRID 4MG	1	PANFOR SR 500MG	1		0		0	3								BOGANIC
VU THU	2019-01-29	14	30	0	1	7	1962	2	3	6	5000000	3	3	1	2	2	0	0	0	0	1	0	0	0		99	99	2008	2008			2	DIAPRID 4MG	1	CORDAFLEX 20MG	1	BAI THACH	1	HOAT HUYET DUONG NAO	1	3								DUNG THUOC THEO DON
VU THU	2018-12-27	8	0	0	21	9	1940	3	2	1	4300000	3	3	1	5	3	1	0	0	0	0	0	1	1	TAI BIEN MACH MAU NAO	99	99	2016	9998		3	2	DIAMICRON MR TAB 60MG	1	PANFOR SR 500MG	1	FELODIPIN 5MG	1	HOAT HUYET DUONG NAO	1	3
VU THU	2018-12-26	14	10	1	20	10	1956	1	2	2	600000	1	1	2	3	3	0	0	0	0	1	1	0	1	DA DAY	14	8	2017	2017			2	METOVANCE 500MG	1	INDFORM 500MG	1	BIBISOTAB 50MG	1	HOAT HUYET DUONG NAO	1	3
VU THU	2018-12-31	20	5	1	14	1	1935	2	1	7	1000000	3	3	2	3	3	1	0	0	0	0	1	0	1	VIEM PHE QUAN	15	6	2004	2004	69	1	2	DIAMICRON MR TAB 60MG	1	INDFORM 500MG	1	FELODIPIN 5MG	1	HOAT HUYET DUONG NAO	1	3
QUYNH PHU	2019-01-01	8	0	0	99	99	1934	1	1	2	1100000	2	3	1	4	4	1	0	0	0	1	0	1	1	DAI TRANG, U XO TIEN LIET TUYEN	99	99	2008	2008	75	1	2	GLIMEPRIDE STADA 4MG	1	METFORMIN STADA 500MG	1	NITRALMYL 2,6MG	1	ATLIVER DIEP HA CHAU	1	3
QUYNH PHU	2019-01-26	16	0	1	14	4	1960	1	3	3	3000000	3	3	1	2	2	1	0	0	0	0	1	0	1	VIEM XOANG	99	7	2016	2016	56		2	GLIMEPRIDE STADA 4MG	1	METFORMIN STADA 500MG	1	CAPTOPRIL 25MG	1	BIBISOTAB 50MG	1	3
QUYNH PHU	2019-01-01	15	0	0	1	1	1940	1	3	0	300000	3	3	1	4	3	1	0	0	0	0	1	1	1	DA DAY	99	99	2008	2008	68	1	2	FABAMO	1	METROMIN 500MG	1	OCID	1	SOIBITAL, METOVANCE	1	3
QUYNH PHU	2019-01-03	8	0	1	20	6	1962	1	3	2	300000	3	3	2	4	3	1	0	0	0	1	1	0	0		99	99	2011	9998	49	2	2	MANOR	1	BIBOSAL	1	NATREULT	1	LIMLMACI	1	3
QUYNH PHU	2018-12-30	16	30	0	1	1	1952	1	1	2	2000000	3	3	1	4	4	1	0	0	0	0	1	1	1	PHOI	99	12	2006	2006			4	METOVANCE 500MG	1	AMBIDIL 5	1	FEBRAL	1	CLOPHEMRAM, FLUPOLT	1	3
VU THU	2018-12-27	10	15	0	5	1	1945	2	3	7	7600000	3	3	1	3	3	0	0	0	0	1	1	1	0		99	6	2016	2016	71		2	METOVANCE 500MG	1	FELODIPIN 5MG	1	BIBISOTAB 50MG	1	HOAT HUYET DUONG NAO	1	3
VU THU	2019-01-04	8	15	0	4	8	1954	1	3	7	20000000	3	3	1	3	2	1	0	0	0	1	0	1	0		99	8	2007	2007	53	1	2	DIAPRID 4MG	1	PANFOR SR 500MG	1	PORDAFLEX	1	BIBISOTAB 50MG	1	3
VU THU	2019-01-06	14	30	1	8	10	1952	3	4	2	5600000	3	8	1	3	3	1	0	0	0	1	0	1	0		99	99	2008	2008	54	1	2	GLICLADA 30MG	1	INDFORM 500MG	1	CETAMPIR 800	1	LIVERTON	1	3
VU THU	2019-01-03	14	0	1	10	10	1942	4	2	7	7000000	3	3	1	4	2	1	0	0	0	1	1	1	0		99	99	2015	2015	73	2	2	METOVANCE 500MG	1	INDFORM 500MG	1	DIAPSOPE	1	CETAMPIR	1	3
VU THU	2019-01-06	9	40	1	5	10	1931	2	2	7	3350000	3	3	2	4	4	0	0	0	0	0	1	1	1	BARODO	99	99	2004	2004	74	1	2	DIAPRID 4MG	1	FANGM 0,05G	1	BACETHY ROX	1	TELZID	1	3
VU THU	2019-01-05	10	2	0	20	2	1936	2	4	7	5600000	3	3	1	3	2	1	0	0	0	1	0	1	0		21	8	2018	2018			2	DIAMICRON MR TAB 60MG	1	METFORMIN STADA 500MG	1	ATSIMVASTATIN 20MG	1	FELODIPIN STADA 5MG	1	3
VU THU	2019-01-06	15	30	0	15	9	1945	4	4	7	6000000	3	3	1	4	3	1	0	0	0	0	1	1	1	DA DAY	99	99	2010	2010	65	1	2	METOVANCE 500MG	1	DIPSOPE 5MG	1	BIBISOTAB 50MG	1	OCID	1	3
QUYNH PHU	2019-01-07	10	0	0	5	5	1941	1	2	7	4000000	3	3	1	2	2	1	0	0	0	1	1	0	0		99	99	2016	2016	75	3	2	METOVANCE 500MG	1	CAPTOPRIL 25MG	1	ATSIMVASTATIN 20MG	1	BIBISOTAB 50MG	1	3
QUYNH PHU	2019-01-12	8	0	1	1	11	1964	1	3	3	3000000	3	3	1	4	4	1	0	0	0	0	0	1	1	MO MAU	99	99	2010	2010	45	1	2	DIAMICRON MR TAB 60MG	1	METFORMIN STADA 500MG	1	PANFOR SR 500	1	BIBISOTAB 50MG	1	3
QUYNH PHU	2019-01-10	14	5	1	8	10	1945	1	3	7	3000000	3	3	2	4	3	1	0	0	0	0	0	1	1	MO MAU	99	6	2004	2004	59	1	2	DIAMICRON MR TAB 60MG	1	METFORMIN STADA 500MG	1	PANFOR SR 500	1	ATLIVER DIEP HA CHAU	1	3
QUYNH PHU	2019-01-10	10	0	1	99	99	1950	1	1	7	13000000	3	3	1	3	3	1	0	0	0	0	0	1	1	TIM MACH. MO MAU	99	99	2012	2012	62	2	2	METOVANCE 500MG	1	ATSMVASTALIN 20MG	1	NHRALMYL 2,6MG	1	BIBISOTAB 50MG	1	3
QUYNH PHU	2019-01-12	14	50	1	15	7	1954	1	2	1	500000	1	1	2	3	3	1	0	0	0	1	1	1	0		99	99	2006	2006	52	2	2	TENOCON 500MG	1	GENDIA 300MG	1	PANYNG	1	NIHALYL	1	3
QUYNH PHU	2019-01-07	16	0	1	15	1	1928	2	1	3		3	1	2	4	4	1	0	0	0	0	1	1	0		2	6	2018	2018	90		2	GLIMEPRIDE STADA 4MG	1	METFORMIN STADA 500MG	1	LENINARTO	1	BIBISOTAB 50MG	1	3
VU THU	2019-01-09	14	30	1	99	99	1940	1	0	0	540000	2	2	2	4	3	1	0	0	0	0	1	1	0		99	99	2006	2006	66	1	2	DIAPRID 4MG	1	PANFOR SR 500MG	1	BIBISOTAB 50MG	1	FELODIPIN STADA 5MG	1	3
VU THU	2019-01-09	9	30	1	99	99	1952	1	3	4	675000	3	3	1	4	3	1	0	0	0	1	1	1	0		99	99	2008	2008	56	1	2	DARPRID 4MG	1	IUDFAM 500MG	1	SAV	1	DOMY	1	3
VU THU	2019-01-08	13	30	0	99	99	1952	1	2	2	2700000	3	3	1	4	5	1	0	0	0	1	1	0	0		99	99	2009	2009	57	1	4	MISUMIN	1	PANFOR SR 500MG	1	BIBISOTAB 50MG	1	FELODIPIN STADA 5MG	1	3
VU THU	2019-01-09	8	30	1	1	1	1942	1	1	0	5000000	3	3	2	4	3	1	0	0	0	0	1	1	1	PHOI	99	1	2017	2017		3	2	METOVANCE 500MG	1	DIPSOPE 5MG	1	VASTAREN 20MG	1	PEXECIM	1	2	0	0	0	0	0	1	BI HO UONG LIENTUC BI MET NEN UONG CACH
VU THU	2019-01-09	15	40	0	3	9	1958	1	3	2	4500000	3	3	1	3	3	0	0	0	0	1	1	1	1	TAM THAN PHAN LIET	99	99	2013	2013	55	2	2	DIAPRID 4MG	1	PANFOR SR 500MG	1	BAI THACH	1	ZYROVA 50MG	1	3
VU THU	2019-01-08	7	30	1	99	99	1938	2	4	7	20000000	4	3	2	4	4	1	0	0	0	0	1	1	0		14	9	2001	2001	63	1	2	DIAPRID 4MG	1	METFORMIN STADA 500MG	1	HOAT HUYET DUONG NAO	1	FELODIPIN STADA 5MG	1	3
VU THU	2019-01-11	14	5	0	7	3	1949	1	2	1	1600000	3	3	1	4	3	1	0	0	0	1	1	0	1	PHOI	99	99	2010	2010		2	2	METOVANCE 500MG	1	CORDAFLEX 20MG	1	HOAT HUYET DUONG NAO	1	BIBISOTAB 50MG	1	3
VU THU	2019-01-17	8	30	0	15	8	1950	1	2	7	14000000	3	3	1	3	2	1	0	0	0	1	1	0	1	PHOI	99	99	2011	2011	62	2	2	DIAPRID 4MG	1	PANFOR SR 500MG	1	FELODIPIN 5MG	1	HOAT HUYET DUONG NAO	1	3
VU THU	2019-01-12	13	20	0	10	4	1959	2	4	7	9000000	4	3	1	3	2	1	0	0	0	1	1	1	0		99	99	2018	2018	67	4	2	DIAMICRON MR TAB 60MG	1	INDFORM 500MG	1	FELODIPIN 5MG	1	BIBISOTAB 50MG	1	3
VU THU	2019-01-13	15	10	1	19	8	1947	2	4	7	3000000	3	3	2	3	3	1	0	0	0	0	1	1	0		99	99	2018	2018	71	4	2	DOPEGYT	1	CIMITIDINE	1	OMEPRAZOL	1	AMMOCILIN	1	3
VU THU	2019-01-14	15	20	1	99	99	1942	3	3	7	14000000	4	3	1	4	2	1	0	0	0	1	1	1	0		99	99	2002	2002	60	1	2	METFORMIN STADA 500MG	1	DIAMICRON 60MG	1	VITAMIN AD	1	BIBISOTAB 50MG	1	3
VU THU	2019-01-17	12	10	1	5	3	1959	2	2	3	4000000	3	3	1	4	3	1	0	0	0	0	0	1	1	MO MAU, HP	99	99	2018	2018	59	4	2	METOVANCE 500MG	1		0		0		0	2	0	0	0	1	0	0		FLOCEP PORT
VU THU	2019-01-21	16	30	1	10	10	1934	1	4	7	1300000	3	3	2	4	3	1	0	0	0	1	1	1	1	VIEM DA DAY	99	99	2003	2003	69		2	METOVANCE 500MG	1	CORDAFLEX 20MG	1	HOAT HUYET DUONG NAO	1	BIBISOTAB 50MG	1	3
QUYNH PHU	2019-01-24	8	0	1	6	6	1945	1	4	7	4500000	3	3	1	3	3	1	0	0	0	0	0	1	1	MAU NHIEM MO, GAN NHIEM MO	99	99	2014	2014	69	2	2	GLIMEPRIDE STADA 4MG	1	METFORMIN STADA 500MG	1	CAPTOPRIL 25MG	1	BIBISOTAB 50MG	1	3
VU THU	2018-12-14	13	30	0	8	4	1947	1	2	7	6000000	3	3	1	5	1	1	0	0	0	1	1	1	1	MAT, VIEM XONG, U XO TIEN LIET	14	3	2018	2018			1	DIAMICRON MR TAB 60MG	1	ONDFORM 0,5MG	1	HOAT HUYET DUONG NAO	1	CLODIPIN, OCID	1	3
VU THU	2018-12-28	8	30	0	5	5	1940	1	2	0	2700000	3	3	2	4	3	1	0	0	0	0	1	0	1	U XO TUYEN TIEN LIET, THAN	99	2	2000	2000			2	METOVANCE 500MG	1	INDFORM 500MG	1	FELODIPIN 5MG	1	DIAMICRON MR	1	3
QUYNH PHU	2019-01-02	15	0	0	18	7	1956	1	2	1	2000000	3	3	1	3	3	1	0	0	1	0	0	1	0		99	99	2016	2016	60	3	2	METOVANCE 500MG	1	LAPTOPRIL 25MG	1	BIBISOTAB 50MG	1	DIAMICRON MR	1	3
QUYNH PHU	2019-01-23	13	30	0	27	7	1947	1	2	2	2000000	3	3	1	3	3	0	0	0	0	1	1	1	0		31	12	2012	2012	65		2	METOVANCE 500MG	1	CAPTOPRIL 25MG	1	BIBISOTAB 50MG	1	HHDN	1	3
VU THU	2019-01-15	9	0	1	7	2	1947	1	2	1	500000	1	1	2	4	4	1	0	0	0	1	1	1	0		4	8	2017	2017	71	3	2	DIAPRID 4MG	1	INDFORM 500MG	1	FELODIPIN 5MG	1	HHDN	1	3
VU THU	2019-01-15	14	0	0	7	10	1930	1	1	2	5400000	4	3	1	4	4	1	0	0	0	1	1	0	0		99	99	2013	2013	76	2	2	DIAMICRON MR TAB 60MG	1	DIPSOPE 5MG	1	FELODIPIN 5MG	1	BIBISOTAB 50MG	1	3
VU THU	2019-01-12	10	25	0	1	6	1956	1	2	0	2700000	3	3	1	4	3	1	0	0	0	1	1	1	1	RLTH NAO, VIEM DD TA TRANG	99	99	2012	2012	56	2	2		0		0		0		0	3								TIEM KHANG SINH
VU THU	2019-01-11	13	0	0	1	1	1948	1	3	2	1150000	3	3	1	3	2	0	0	1	0	1	1	1	0		99	99	2014	2014	66	2	2	DIAPRID 4MG	1	PANFOR SR 500MG	1	BIBISOTAB 50MG	1	HHDN1	1	3
VU THU	2019-01-12	14	21	0	1	10	1957	1	3	2	1000000	3	3	1	3	3	1	0	0	0	1	1	1	1	MAU MO, DA DAY	29	9	2016	2016			2	GLICLADA 30MG	1	INDFORM 500MG	1	BIBISOTAB 50MG	1		0	0	0	0	0	1	0	0		AMLODIPIN 5MG
VU THU	2019-01-14	14	15	0	27	7	1948	2	4	7	14200000	4	3	1	3	2	1	0	0	0	0	1	1	0		99	99	2015	2015		2	2	SITAGLIPTIN PHOSPHATET METFO	1	BIBISOTAB 50MG	1	HOAT HUYET DUONG NAO	1		0	3								DIAMICRON MR
VU THU	2019-01-13	13	45	1	1	3	1930	2	1	7		3	3	2	4	4	1	0	0	0	0	1	1	0		17	2	2017	2017			2	DIAPRID 4MG	1	METFORMIN STADA 500MG	1	SAVILOSA	1		0	3								VASTAREL
VU THU	2019-01-16	14	25	1			1941	2	2	2	3600000	3	3	1	5	4	1	0	0	0	0	1	1	0		99	99	2001	9998	60		2	PANFOR SR 500	1	GLICLADA	1	AMLODIPIN	1		0	3								AMLODIPIN 5MG
VU THU	2019-01-29	9	40	0	10	3	1953	2	2	2	3100000	3	3	1	2	2	1	0	0	0	1	0	1	0		99	99	2012	2012			2	METOVANCE 500MG	1	METFORMIN STADA 500MG	1	BAI THACH	1		0	3								DIEP HA CHAU
QUYNH PHU	2019-01-25	8	45	0	28	3	1942	2	4	7	3700000	4	3	1	3	3	1	0	0	0	1	1	1	0		99	99	2005	2005	52		4	DIAMICRON MR TAB 60MG	1	WOSULIN - R CHAM	1	WOSULIN - R NHANH	1		0	3								TATANOL
QUYNH PHU	2019-01-26	14	10	1	20	8	1958	2	2	3	2000000	3	3	1	3	3	1	0	0	0	1	1	0	1	DAU DA DAY	99	9	2017	2017			2	DIAMICRON MR TAB 60MG	1	HOAT HUYET DUONG NAO	1	BIBISOTAB 50MG	1		0	3								VEXPRAZOLE, DINAVICE, AK
QUYNH PHU	2019-01-28	10	30	1	25	11	1950	1	4	7	6500000	3	3	1	4	3	1	0	0	0	0	0	1	1	TIM CO 45 NHIP	99	99	2008	2008	58	1	2	METOVANCE 500MG	1	QWNACAR 5MG	1	BIBISOTAB 50MG	1		0	3								NITROMIN 2,6MG, VASTAREL
QUYNH PHU	2019-01-28	8	0	0	1	4	1946	1	4	7	6500000	3	3	1	4	4	1	0	0	0	0	0	1	1	MO MAU	99	11	2009	2009	58	1	2	METOVANCE 500MG	1	QWNACAR 5MG	1	BIBISOTAB 50MG	1		0	3								NOVODIA
VU THU	2019-01-24	13	20	1	10	1	1945	1	3	1	3000000	3	3	1	4	3	1	0	0	0	0	1	1	0		99	5	2014	2014	70	2	2	PANFOR SR 500	1	PELODIPIN	1	DIAPRID 4	1		0	3								NOVODIA
VU THU	2019-01-23	8	5	0	1	1	1962	1	2	6	7000000	3	3	1	3	3	0	0	0	0	1	1	1	0		99	7	2014	2014	53	2	2	DIAMICRON MR TAB 60MG	1	NITRANPL	1	BIBISOTAB 50MG	1		0	3								HHDN
VU THU	2018-12-14	9	0	0	7	6	1955	1	2	1	1500000	3	3	1	4	3	1	1	0	1	1	1	1	0		23	1	2017	2017			2	METOVANCE 500MG	1	ZYROVA	1	DIEP HA CHAU	1		0	3								ALPITIM
QUYNH PHU	2019-01-08	7	30	1			1948	1	3	7	4000000	3	3	1	4	3	1	0	0	0	0	0	1	1	DA DAY	4	4	2016	2016			2	PANFOR SR 500	1	AMBIDIL 5	1	DIEP HA CHAU	1		0	0	0	0	0	0	0	0	NHAP VIEN DIEU TRI TIM BAC SI KHONG CHO	VEXPRAZOLE,
QUYNH PHU	2019-01-08	15	5	0	5	8	1958	1	1	2	1500000	3	3	1	4	4	1	0	0	0	0	1	1	1	DAI TRANG	99	99	1998	1998	50	1	2	METOVANCE 500MG	1	AMBIDIL 5	1	DIEP HA CHAU	1		0	3								DINAVICE
QUYNH PHU	2019-01-23	8	30	1	1	1	1952	1	2	2	1000000	3	3	1	4	4	1	0	0	0	0	0	1	1	CO THAT DAI TRANG, PHOI	99	99	2017	2017	65		2	GLIMEPRIDE STADA 4MG	1	BIBISOTAB 50MG	1	PANFOR SR 500MG	1		0	3								NOVODIA
VU THU	2019-01-16	15	30	0	21	1	1951	1	3	1	13000000	3	3	1	3	2	1	0	0	0	1	1	0	0		17	8	2017	2017			2	METOVANCE 500MG	1	DIEP HA CHAU	1	PANFOR SR 500MG	1		0	3								DIMEGREL
VU THU	2019-01-13	10	30	0	3	3	1937	1	1	2	2000000	3	3	2	4	4	1	0	0	0	1	1	0	0		99	99	2012	2012	75	2	2	DIAPRID 4MG	1	PANFOR SR 500MG	1	BIBISOTAB 50MG	1		0	3								HHHDN
VU THU	2019-01-16	8	30	0	19	9	1947	1	2	1	3000000	3	3	1	3	3	1	0	0	0	0	1	0	1	DA DAY	1	2	2017	2017			2	DIAMICRON MR TAB 60MG	1	PANFOR SR 500MG	1	BIBISOTAB 50MG	1		0	3								AMO
VU THU	2019-01-16	8	30	1	20	1	1949	1	2	2	1000000	3	3	1	4	4	1	0	0	0	1	1	0	0		99	5	2013	2013	63	2	2	METOVANCE 500MG	1	LOCDAY	1	BIBISOTAB 50MG	1		0	3								VEXPRAZOLE,
VU THU	2019-01-17	10	0	1	1	1	1950	1	2	2		3	3	2	4	3	1	0	0	0	1	1	1	0		99	1	2016	2016	66	3	2	DIAPRID 4MG	1	INDFORM 500MG	1	BIBISOTAB 50MG	1		0	3								PAMIN
VU THU	2018-12-26	15	30	0	16	5	1948	2	3	7	10000000	3	3	1	3	2	1	0	0	0	0	0	0	0		99	99	1997	1997	48	1	2	FELODIPIN 5	1	INDFORM 500MG	1	BIBISOTAB 50MG	1	ZYROVA 50MG	1	3
VU THU	2018-12-29	14	0	0	16	10	1961	3	2	1	9000000	4	3	1	3	1	1	0	0	0	0	0	1	0		99	99	2015	2015		2	2	METOVANCE 500MG	1	INDFORM 500MG	1	FELODIPIN 5MG	1	PENCY 0,5G	1	3
VU THU	2018-12-27	15	0	1	28	11	1952	1	4	3	10000000	4	3	2	3	1	1	0	0	0	1	0	0	0		99	99	2010	2010	57	1	2	DIAPRID 4MG	1	PANFOR SR 500MG	1	FELODIPIN 5MG	1	BIBISOTAB 50MG	1	3
VU THU	2018-12-26	14	0	0	99	8	1949	1	2	7	8000000	3	3	1	4	3	1	0	0	0	1	0	0	0		99	2	2010	2010	61	1	2	METOVANCE 500MG	1	INDFORM 500MG	1	FELODIPIN 5MG	1	BIBISOTAB 50MG	1	3
VU THU	2018-12-28	14	30	1	25	5	1960	1	1	2	3000000	3	3	1	3	2	0	0	0	0	0	1	0	0		99	99	2008	2008	48	1	4	POLHUMIN MIX	1	DIAMICRON 60MG	1	BIHORA	1		0	3								VITAMIN A2000
QUYNH PHU	2019-01-28	15	30	0	99	99	1949	1	1	2	1000000	3	3	1	4	4	1	0	0	0	0	0	1	0		99	99	2014	2014	65	2	2	GLIMEPRIDE STADA 4MG	1	METFORMIN STADA 500MG	1	PANFOR SR 500	1	ATLIVER DIEP HA CHAU	1	3
QUYNH PHU	2019-01-24	8	30	0	3	5	1952	1	1	7	1900000	3	2	1	3	3	1	0	0	0	0	1	0	0		99	99	2004	9998	52		2	GLIMEPRIDE STADA 4MG	1	METFORMIN STADA 500MG	1	CAPTOPRIL 25MG	1	ATLIVER DIEP HA CHAU	1	3
QUYNH PHU	2019-01-01	16	20	1	1	1	1945	2	4	0	300000	3	3	1	4	4	0	0	0	0	0	1	0	1	MAT,DADAY	99	6	2012	2012			2	METOVANCE 500MG	1	METROMIN 500MG	1	FABAMO	1	SOIBITAL	1	3
QUYNH PHU	2019-01-03	15	15	0	1	1	1940	4	2	0	2000000	3	3	1	3	3	0	0	0	0	0	0	1	0		30	3	2014	2014			2	DIANORM - M	1	HISMEDAN 20MG	1	AMLODIPIN	1	NOKLOT, KAGMDIN	1	3
QUYNH PHU	2018-12-30	16	0	1	21	12	1963	1	2	1	7000000	3	3	1	3	2	1	0	0	0	1	0	0	0		99	3	2012	2012	50		2	GLIMEPRIDE STADA 4MG	1	METFORMIN STADA 500MG	1	CAPTOPRIL 25MG	1	ATLIVER DIEP HA CHAU	1	3
QUYNH PHU	2019-01-01	15	0	0	15	2	1971	1	4	5	15000000	4	3	1	3	3	1	0	0	0	1	0	0	0		99	5	2015	2015	44	2	2	DIAMICRON MR TAB 60MG	1	METFORMIN STADA 500MG	1	ATSIMVASTATIN 20MG	1	BIBISOTAB 50MG	1	3
QUYNH PHU	2018-12-30	8	0	1	99	99	1940	1	1	2	1500000	3	3	2	3	3	1	0	0	0	0	1	0	0		99	99	2014	2014	75	2	2	AMLODIPIN	1	GLUMENON	1	CONZME	1	HOAT HUYET DUONG NAO	1	3
QUYNH PHU	2018-12-28	13	30	0	19	5	1952	1	2	7	7500000	4	3	1	3	3	1	0	0	0	0	0	0	1	MAT	99	6	2016	2016			2	DTANONM	1	ENARENAL 5MG	1	TORVAZIN	1	AMBIDIL 5MG	1	3
VU THU	2019-01-08	10	15	1	12	11	1946	1	3	7	270000	1	1	2	4	3	1	0	0	0	0	1	0	0		99	99	2015	2015	69	2	2	DIAPRID 4MG	1	PANFOR SR 500MG	1	FELODIPIN 5MG	1	HOAT HUYET DUONG NAO	1	3
VU THU	2019-01-10	15	0	1	20	2	1940	3	1	7	6500000	3	3	2	4	3	1	0	0	0	0	1	0	0		99	99	2008	2008	68	1	2	DIAPRID 4MG	1	FELODIPIN 5MG	1	HOAT HUYET DUONG NAO	1	METFORMIN 500MG	1	3
VU THU	2019-01-07	9	30	1	19	5	1952	3	2	7	6700000	3	3	1	3	2	0	0	0	0	0	1	1	0		99	99	2015	2015	63	2	2	JANUMET 50MG	1	DAVIPHARM	1	CALCI	1	ALPHALIPOIC	1	3
VU THU	2019-01-05	14	0	1	99	99	1942	3	1	2	1000000	3	3	2	3	2	0	0	0	0	0	1	0	0		99	99	2015	2015	73	2	2	DIAPRID 4MG	1	PANFOR SR 500MG	1	HOAT HUYET DUONG NAO	1	TATANOL 500MG	1	3
VU THU	2019-01-08	8	10	1	6	2	1938	1	1	2	3300000	2	3	1	5	4	0	0	0	0	0	1	0	1	THTHN	99	99	2007	9998	69	1	2	DIAPRID 4MG	1	PANFOR SR 500MG	1	TOBIWEL	1	BINH CAN	1	0	0	0	0	1	0	0
QUYNH PHU	2019-01-06	8	0	0	20	2	1959	1	2	1	500000	3	3	1	3	3	1	0	0	0	1	0	0	0		99	99	2009	2009	50	1	4	DIAPRID 4MG	1	PANFOR SR 500MG	1	TV-AMLODIPIN 5MG	1	BIBISOTAB 50MG	1	3
QUYNH PHU	2019-01-06	14	0	1	99	99	1937	1	1	1	850000	3	3	2	3	3	1	0	0	0	0	1	0	0		99	99	2016	2016	80	3	2	DIAPRID 4MG	1	INDFORM 500MG	1	ENANAPRIL 5MG	1	BIBISOTAB 50MG	1	3
QUYNH PHU	2019-01-10	8	0	0	7	4	1950	1	4	7	13000000	3	3	1	4	4	1	0	0	0	0	0	0	1	BIEN CHUNG VAO MAT, TIM	99	99	2008	2008	58	1	2	METOVANCE 500MG	1	CAPTOPRIL 25MG	1	NITRALMYL 2,6	1	BIBISOTAB 50MG	1	3
QUYNH PHU	2019-01-05	9	20	0	14	8	1972	1	2	2	2000000	3	3	1	2	2	1	0	0	0	0	0	0	0		7	12	2017	2017			2	METOVANCE 500MG	1	AMBIDIL 5	1	BIBISOTAB 50MG	1	FENOFIBRAT	1	3
QUYNH PHU	2019-01-09	16	30	1	1	5	1939	3	1	1	1000000	3	3	2	2	2	1	0	0	0	0	1	0	0		99	99	2013	2013	75		2	METOVANCE 500MG	1	CAPTOPRIL 25MG	1	ATILVER DIEP HA CHAU	1	BIRACTN - E 15MG	1	3
QUYNH PHU	2019-01-06	14	0	0	27	8	1957	1	2	3	4000000	3	3	2	3	3	1	0	0	0	0	0	0	0		99	99	2015	2015	60		2	GLIMEPRIDE STADA 4MG	1	METFORMIN STADA 500MG	1	CAPTOPRIL 25MG	1	BIBISOTAB 50MG	1	3
QUYNH PHU	2019-01-27	7	30	1	99	99	1927	1	1	1	500000	1	1	2	4	4	1	0	0	0	0	0	0	0		99	99	2007	9998	80	1	2	GLIMEPRIDE STADA 4MG	1	METFORMIN STADA 500MG	1	CAPTOPRIL 25MG	1	HOAT HUYET DUONG NAO	1	3
QUYNH PHU	2019-01-09	15	15	1	99	99	1938	1	1	0	7000000	3	3	2	4	3	1	0	0	0	0	0	0	1	ZONA THAN KINH	99	99	2013	2013			2	DIANORM - M	1	DWLODIPIN	1	GLUCOPHAGE	1	DIAMICRON MR TAB 60MG	1	3
QUYNH PHU	2019-01-05	14	0	0	99	99	1965	1	3	5	20000000	4	3	1	2	2	1	0	0	0	0	0	0	0		99	4	2013	2013			2	GLUZITOP MR	1	METFORMIN STADA 500MG	1	AMBIDIL 5MG	1	TORVAZIN 20MG	1	3
VU THU	2019-01-05	8	15	1	13	4	1961	2	3	4	1000000	2	2	1	3	3	1	0	0	0	0	0	0	0		99	99	2015	2015	54	2	4	SCILIN M30	1	METFORMIN STADA 500MG	1	AMBIDIL 5MG	1	ENARENAL 5MG	1	3
VU THU	2019-01-09	10	30	1	1	1	1949	1	2	0	1000000	1	3	2	4	3	1	0	0	0	0	1	0	0		99	99	2016	9998		3	2	GLICLADA 30MG	1	INDFORM 500MG	1	CADAFLE20MG	1		0	0	0	0	0	1	0	0		AMLODIPIN 5MG
VU THU	2019-01-05	9	40	1	25	8	1952	3	4	7	4000000	3	3	1	3	3	0	0	0	0	0	0	1	0		99	5	2014	2014	62	2	2	DIAPRID 4MG	1	INDFORM 500MG	1	BIBISO,NEXIUM 40MG,GASTRORUGL	1	AMPICILIN, PALAGIN 250MG	1	0	1	1	1	0	0	0
VU THU	2019-01-07	14	5	1	20	4	1952	1	2	1	3000000	3	3	1	3	2	1	0	0	0	0	0	0	1	MAU MO	99	12	2016	2016	64	3	2	INDFORM 500MG	1	FELODIPIN 5MG	1	HOAT HUYET DUONG NAO	1	BIBISOTAB 50MG	1	3
QUYNH PHU	2019-01-24	13	20	0	99	99	1964	1	1	1	2000000	3	3	1	4	4	0	0	0	0	0	0	0	1	GOUT	99	99	2015	2015	50	2	2	GLIMEPRIDE STADA 4MG	1	METFORMIN STADA 500MG	1	BIBISOTAB 50MG	1	OM CAR	1	3
VU THU	2019-01-13	8	5	0	12	9	1958	1	2	2	14000000	3	3	1	3	2	1	0	0	0	0	0	1	0		99	99	2012	2012	52	2	2	INDFORM 500MG	1	FELODIPIN 5MG	1	HOAT HUYET DUONG NAO	1	BIBISOTAB 50MG	1	3
VU THU	2019-01-15	8	30	0	4	10	1955	1	2	2	1200000	3	3	1	3	2	1	0	0	0	0	1	0	0		29	12	2017	2017			2	DIAPRID 4MG	1	PANFOR SR 500MG	1	CORDAFLEX	1	HOAT HUYET DUONG NAO	1	3
VU THU	2019-01-13	16	40	0	27	7	1937	3	4	7	6000000	3	3	1	3	2	1	0	0	0	0	1	0	0		99	99	2006	2006	69	1	2	DIAMICRON MR TAB 60MG	1	PANFOR SR 500MG	1	FELODIPIN 5MG	1	HOAT HUYET DUONG NAO	1	3
VU THU	2019-01-14	8	30	0	21	9	1956	1	1	2	2000000	3	3	1	3	3	0	0	0	0	0	1	0	0		99	99	2012	2012	56	2	2	DIAPRID 4MG	1	PANFOR SR 500MG	1	FELODIPIN 5MG	1	HOAT HUYET DUONG NAO	1	3
VU THU	2019-01-19	8	30	0	12	12	1958	1	3	2	2000000	3	3	1	3	3	1	0	0	0	0	0	1	0		99	99	2012	2012	54	2	2	DIAPRID 4MG	1	PANFOR SR 500MG	1	FELODIPIN 5MG	1	HOAT HUYET DUONG NAO	1	3
VU THU	2019-01-17	10	30	1	6	11	1946	1	1	4	3000000	3	3	2	4	4	0	0	0	0	1	1	0	0		99	99	2002	2002	56	1	2	DIAPRID 4MG	1	PANFOR SR 500MG	1	FELODIPIN 5MG	1	HOAT HUYET DUONG NAO	1	3
VU THU	2018-12-30	19	30	0	15	11	1959	1	2	2	1000000	3	3	1	4	3	1	0	0	0	0	0	0	0		5	3	2018	2018			2	DIAPRID 4MG	1	PANFOR SR 500MG	1	FELODIPIN 5MG	1	HOAT HUYET DUONG NAO	1	3
VU THU	2019-01-21	16	30	0	23	12	1958	1	2	2	1000000	3	3	1	4	3	0	0	0	0	0	1	0	0		23	12	2016	2016			2	METFORMIN STADA 500MG	1	BIBISOTAB 50MG	1		0		0	3								OMEGA 3.6.9
VU THU	2019-01-17	7	0	1	20	1	1959	2	4	7	8000000	3	3	1	4	3	0	0	0	0	0	1	0	0		99	99	2005	2005	46	1	2	DIAMICRON MR TAB 60MG	1	PANFOR SR 500MG	1	ZYROVA	1	BIBISOTAB 50MG	1	3
VU THU	2019-01-17	8	40	0	3	10	1940	2	4	7	9700000	3	3	1	3	2	1	0	0	0	0	1	0	0		99	99	2014	2014		2	2	DIAMICRON MR TAB 60MG	1	METFORMIN STADA 500MG	1	VITAMIN AD	1	ARGININ	1	3
VU THU	2019-01-15	9	30	1	12	8	1944	2	4	7	14000000	4	3	1	3	2	1	0	0	0	0	1	0	0		99	99	2017	2017		3	2	DIAPRID 4MG	1	METFORMIN STADA 500MG	1	FELODIPIN 5MG	1	HOAT HUYET DUONG NAO	1	3
VU THU	2019-01-19	14	40	1	1	1	1950	3	4	7	7100000	3	3	1	3	2	1	0	0	0	0	0	0	0		22	2	2017	2017			2	METOVANCE 500MG	1	HOAT HUYET DUONG NAO	1	CORDAFLEX	1	BIBISOTAB 50MG	1	3
VU THU	2019-01-20	8	7	0	11	11	1947	2	2	7	7000000	3	3	1	2	2	1	0	0	0	1	0	0	0		99	5	2013	2013		2	2	METOVANCE 500MG	1	METFORMIN STADA 500MG	1	HOAT HUYET DUONG NAO	1	FELODIPIN STADA 5MG	1	3
VU THU	2019-01-13	9	30	1	3	9	1956	2	2	2	800000	2	2	1	3	2	1	0	0	0	0	0	0	1	UNG THU	14	9	2017	2017			2	DIAPRID 4MG	1	METFORMIN STADA 500MG	1	BIBISOTAB 50MG	1	HOAT HUYET DUONG NAO	1	3
VU THU	2019-01-14	7	30	1	1	12	1938	3	3	7	7200000	3	3	1	4	4	1	0	0	0	0	1	0	0		99	99	2008	2008			2	PANFOR SR 500	1	CRONDIA 30MR	1	NIFEDIPIN	1	VITAMIN E	1	3
VU THU	2019-01-16	9	0	0	99	99	1939	2	4	7	3600000	3	3	1	4	4	1	0	0	0	0	0	1	0		99	99	2014	9998	75		2	DIAPRID 4MG	1	METFORMIN STADA 500MG	1	VITAMIN AD	1	BIBISOTAB 50MG	1	3
QUYNH PHU	2019-02-15	15	0	0	99	99	1954	1	3	0	3500000	3	3	1	4	4	1	0	0	0	0	0	1	0		99	99	2013	2013	59	2	2	GLIMEPRIDE STADA 4MG	1	METFORMIN STADA 500MG	1	CAPTOPRIL 25MG	1	ATLIVER DIEP HA CHAU	1	3
QUYNH PHU	2019-02-19	8	0	1	2	7	1962	1	2	3	2000000	3	3	1	4	4	1	0	0	0	0	0	0	0		99	99	2011	2011	50	1	2	GLIMEPRIDE STADA 4MG	1	RONDIC 30MG	1	CAPTOPRIL 25MG	1	ATLIVER DIEP HA CHAU	1	3
QUYNH PHU	2019-01-21	20	30	0	8	2	1953	2	4	7	8000000	4	3	1	2	2	1	0	0	0	0	0	1	0		99	99	2013	2013	60		2	GLIMEPRIDE STADA 4MG	1	METFORMIN STADA 500MG	1	CAPTOPRIL 25MG	1	ATLIVER DIEP HA CHAU	1	3
QUYNH PHU	2019-01-26	7	45	0	25	10	1955	4	4	7	6200000	3	3	1	2	2	0	0	0	0	0	1	0	0		99	99	2002	2002	47		2	DIAMICRON MR TAB 60MG	1	METFORMIN STADA 500MG	1	PANFOR SR 500	1	TORVAZIN 20MG	1	3
QUYNH PHU	2019-01-25	10	0	0	1	5	1939	1	3	7	9500000	3	3	1	4	4	1	0	0	0	0	0	0	0		99	99	2010	2010	71	1	2	GLIMEPRIDE STADA 4MG	1	METFORMIN STADA 500MG	1	PANFOR SR 500	1	ATLIVER DIEP HA CHAU	1	3
QUYNH PHU	2019-01-24	10	30	1	2	1	1945	1	4	7	7000000	3	3	1	4	3	1	0	0	0	0	0	0	1	DAU KHOP CHAN, DA DAY	99	99	2013	2013	68	2	2	GLIMEPRIDE STADA 4MG	1	METFORMIN STADA 500MG	1	FENBRAT 100MG	1	BIBISOTAB 50MG	1	3
QUYNH PHU	2019-02-18	7	30	1	23	8	1952	1	4	7	4000000	3	3	1	4	4	1	0	0	0	0	0	0	0		99	99	2012	2012	60	2	2	METOVANCE 500MG	1	CRONDIA 30MR	1	APRTIM 5MG	1	PAMIONOR 5MG	1	3
VU THU	2018-12-14	14	15	1	16	8	1966	2	2	2	6000000	3	3	1	2	2	1	0	0	0	0	0	0	0		14	9	2017	2017	51		2	METOVANCE 500MG	1	DIPSOPE 5MG	1	PHILACLEX	1	HAMELON	1	3
VU THU	2018-12-14	14	20	1	10	6	1949	1	2	7	6000000	3	3	1	3	3	1	0	0	0	0	1	0	0		99	99	1999	1999			2	DIAMICRON MR TAB 60MG	1	METFORMIN STADA 500MG	1	FELODIPIN 5MG	1	HOAT HUYET DUONG NAO	1	3
VU THU	2018-12-27	13	30	0	20	2	1933	2	1	7	5400000	4	3	1	3	2	1	0	0	0	0	0	0	0		99	99	2012	2012	888	1	2	DIAPRID 4MG	1	INDFORM 500MG	1	FELODIPIN 5MG	1		0	3								HOATJ HUYET DUONG NAO
VU THU	2018-12-29	8	0	1	9	5	1946	1	1	1	1500000	3	3	1	3	3	1	0	0	0	0	0	0	0		99	99	2013	9998	888	2	2	DIAPRID 4MG	1	PANFOR SR 500MG	1	HOAT HUYET DUONG NAO	1		0	3								BOGANIC
QUYNH PHU	2018-12-26	13	30	0	1	1	1959	1	2	2	2000000	2	2	1	3	2	0	0	0	0	1	0	0	0		25	4	2014	2014	56		2	DIAPRID 4MG	1	INDFORM 500MG	1	BIBISOTAB 50MG	1		0	0	0	0	0	1	0	1	MAT CHUNG MINH CHUA LAY THUOC DUOC	HOAT HUYET
QUYNH PHU	2018-12-28	14	0	1	99	11	1948	1	2	2	2000000	3	3	1	3	3	0	0	0	0	0	1	0	0		99	99	2015	2015	68	3	2	DIAPRID 4MG	1	QWNACAR 5MG	1	BIBISOTAB 50MG	1		0	0	0	0	0	1	0	0		DIAMICRON
QUYNH PHU	2019-01-01	13	0	0	4	5	1954	1	2	7	4000000	3	3	1	3	3	0	0	0	0	0	0	0	1	BENH PHOI	99	6	2016	2016	62	3	2	METOVANCE 500MG	1	LENINARTO 10MG	1	BIBISOTAB 50MG	1		0	3								BOGANIC
QUYNH PHU	2018-12-29	14	0	0	1	6	1949	1	1	2	1000000	3	3	1	3	3	0	0	0	0	0	0	0	1	DA DAY	99	99	2007	2007	57	1	2	GLIMEPRIDE STADA 4MG	1	METFORMIN STADA 500MG	1	BIBISOTAB 50MG	1		0	3								GLUCOSAMIN
QUYNH PHU	2019-01-01	15	0	1	12	9	1966	1	1	1	4000000	3	3	1	3	3	0	0	0	0	1	0	0	1	U TUYEN GIAP, MAU NHIEM MO	99	99	2010	2010	45	1	2	GLIMEPRIDE STADA 4MG	1	METFORMIN STADA 500MG	1	FENBRAT 100MG	1		0	3								DAU CA
QUYNH PHU	2018-12-28	10	0	0	99	1	1944	1	4	7	13000000	3	3	1	3	3	1	0	0	0	0	0	0	0		99	99	2015	2015	71	3	2	DIAMICRON MR TAB 60MG	1	ENARENAL 5MG	1	METFORMIN STADA 500MG	1		0	3								DAU CA
QUYNH PHU	2018-12-30	14	5	1	16	8	1956	1	2	3	10000000	3	3	2	3	3	1	0	0	0	0	0	0	0		99	99	2013	2013	57	2	2	METOVANCE 500MG	1	PANFOR SR 500MG	1	BIBISOTAB 50MG	1		0	3								DIABETNA
VU THU	2019-01-17	10	30	1	15	4	1959	1	4	7	6300000	4	3	1	3	3	0	0	0	0	0	0	0	1	ROI LOAN TIEN DINH	99	8	2014	2014	55		2	DIAMICRON MR TAB 60MG	1	INDFORM 500MG	1	FELODIPIN 5MG	1		0	3								HOAT HUYET
VU THU	2019-01-16	14	0	0	7	7	1946	1	3	7	11136000	4	3	1	5	5	1	0	0	0	0	0	1	0		99	1	2003	2003	57	1	4	POLHUMIN MIX	1	INDFORM 500MG	1	FELODIPIN 5MG	1		0	3								BIBISOTAB 50MG
VU THU	2019-01-18	19	30	1	19	1	1966	1	2	2	1000000	3	3	1	3	2	1	0	0	0	0	1	0	0		99	99	2016	9998	888	3	2	METFOVANCE	1	DIASOPE	1	DIEP HA CHAU	1		0	2	0	0	1	0	0	0		BIBISOTAB 50MG
VU THU	2019-01-19	20	30	0	20	8	1970	1	2	4	7000000	3	3	1	2	2	1	0	0	0	0	0	0	0		99	99	2013	9998		2	2	METFOVANCE	1	FELODIPIN 5MG	1	INDFORM	1		0	3								BIBISOTAB 50MG
VU THU	2019-01-18	14	1	1	12	12	1953	2	3	7	4300000	3	3	1	3	2	1	0	0	0	0	1	0	0		99	99	2005	2005		1	2	GLUCOVANCE 500MG	1	FELODIPIN 5MG	1	BIBISOTAB 50MG	1		0	3								HOAT HUYET
VU THU	2019-01-17	14	20	0	1	1	1958	2	4	7	15000000	4	3	1	3	2	1	0	0	0	0	0	0	0		99	11	2016	2016		3	2	DIAMICRON MR TAB 60MG	1	METFORMIN STADA 500MG	1	BIBISOTAB 50MG	1		0	3								AMLODIPIN 5MG
VU THU	2019-01-18	9	10	0	12	2	1945	3	2	7	9000000	3	3	1	3	2	1	0	0	0	0	0	0	0		99	10	2014	2014		2	2	DIAPRID 4MG	1	PANFOR SR 500MG	1	FELODIPIN 5MG	1		0	3								AMO
QUYNH PHU	2019-02-15	7	30	0	15	2	1948	1	3	7	4000000	3	3	1	4	4	0	0	0	0	0	0	0	1	MAU MO, U XO TUYEN TIEN LIET	99	12	2017	2017	69	3	2	GLIMEPRIDE STADA 4MG	1	METFORMIN STADA 500MG	1	ATILVER DIEP HA CHAU	1		0	3								APITIM
QUYNH PHU	2019-02-16	8	0	1	18	3	1969	1	3	4	4000000	3	3	1	4	4	0	0	0	0	0	0	0	1	SOI THAN, MO MAU, U MO O CAM	99	99	2017	2017	49	3	2	GLIMEPRIDE STADA 4MG	1	ATILIVER DIEP HA CHAU	1		0		0	3								DIAMICRON MR
VU THU	2019-01-29	7	20	1	1	3	1952	2	2	7	2200000	3	3	2	4	3	1	0	0	0	0	1	0	0		99	99	2017	2017			2	METOVANCE 500MG	1	CORDAFLEX 20MG	1	HOAT HUYET DUONG NAO	1		0	3								AIGININE LG
VU THU	2019-01-28	7	40	1	27	11	1942	3	4	7	3200000	3	3	2	3	3	1	0	0	0	0	0	0	0		99	99	2008	2008			2	DIAPRID 4MG	1	METFORMIN STADA 500MG	1	FELODIPIN 5MG	1		0	3								BOGANIC
VU THU	2019-01-28	14	20	1	19	4	1954	2	4	7	3076000	3	3	2	3	3	0	0	0	0	0	1	0	0		1	5	2016	2016			2	DIAPRID 4MG	1	METFORMIN STADA 500MG	1	BIBISOTAB 50MG	1		0	3								NATTROBEST Q10
QUYNH PHU	2019-01-20	10	45	0	7	8	1974	1	4	3	5000000	3	3	1	2	2	1	0	0	0	1	0	0	0		27	12	2017	2017	44		2	DIANORM - M	1	BIBISOTAB 50MG	1	CAPTOPRIL 25MG	1		0	3								ARGININE
QUYNH PHU	2019-01-25	20	30	0	20	5	1955	2	4	7	4000000	4	3	1	3	3	0	0	0	1	0	0	0	0		99	99	2015	2015	60		2	GLIMEPRIDE STADA 4MG	1	METFORMIN STADA 500MG	1	BIBISOTAB 50MG	1		0	3								HOAT HUYET DUONG NAO
VU THU	2019-01-22	9	30	1	99	99	1956	1	1	1	200000	3	3	2	4	3	1	0	0	0	0	1	0	0		99	99	2014	2014	59	2	2	PANFOR SR 500	1	PELODIPIN	1	DIAPRID	1		0	3								HOAT HUYET DUONG NAO
QUYNH PHU	2019-01-26	8	0	0	2	2	1950	1	2	3	2000000	3	3	1	4	4	1	0	0	0	0	0	0	0		99	3	2014	2014	65	2	2	GLIMEPRIDE STADA 4MG	1	METFORMIN STADA 500MG	1	ATILVER DIEP HA CHAU	1		0	3								CEFPODOXIM 200MG
QUYNH PHU	2019-01-25	16	0	1	1	9	1948	1	2	2	2000000	3	3	1	4	4	1	0	0	0	0	0	0	0		99	99	2014	2014	66	2	2	METOVANCE 500MG	1	QNINACAR	1	BIBISOTAB 50MG	1		0	3								DAI TRANG TAN BINH
QUYNH PHU	2019-01-25	13	30	0	20	10	1945	1	4	7	8000000	3	3	1	4	4	1	0	0	0	0	0	0	1	DONG MACH VANH	99	99	2013	2013	68	2	2	METOVANCE 500MG	1	CAPTOPRIL 25MG	1	BIBISOTAB 50MG	1		0	3								B3
QUYNH PHU	2019-02-16	13	0	0	26	9	1957	1	4	7	5000000	3	3	1	3	3	1	0	0	0	0	0	0	1	DA DAY	99	99	2007	2007	50	1	2	METOVANCE 500MG	1	CAPTOPRIL 25MG	1	ATILVER DIEP HA CHAU	1		0	3								AMLODIPIN 5MG
VU THU	2018-12-14	8	25	0	25	12	1954	3	4	7	6000000	3	3	1	3	3	1	0	0	0	0	0	1	0		99	99	2016	2016	64		2	METOVANCE 500MG	1	INDFORM 500MG	1	FELODIPIN 5MG	1		0	3								AMOXYCILIN 500MG
QUYNH PHU	2018-12-19	9	40	0	12	3	1947	1	3	7	9200000	3	3	1	3	3	1	0	0	0	0	0	0	0		15	8	2017	2017			2	DIANORM - M	1	EBIRO	1	BIBISOTAB 50MG	1		0	3								NOVODIA
QUYNH PHU			0	1	99	99	1956	1	2	3	2000000	3	3	2	3	1	1	0	0	0	0	1	0	0		99	99	2011	2011	56	2		DIAMICRON MR TAB 60MG	1	LNALAPRIL	1	BIBISOTAB 50MG	1		0	3								NOVODIA
VU THU	2018-12-27	9	0	0	2	6	1947	2	2	7	6500000	3	8	1	4	4	0	0	0	0	1	1	0	0		99	99	2016	2016	69	2	2	CRONDIA 30MR	1	INDFORM 500MG	1	BIBISOTAB 50MG	1		0	3								DIEP HA CHAU
VU THU	2018-12-29	8	30	0	10	5	1948	2	2	9	5000000	3	3	1	3	3	1	0	0	0	0	0	0	0		99	99	2011	2011	888	2	2	DIAPRID 4MG	1	METROMIN 500MG	1	BIBISOTAB 50MG	1		0	3								BOGANIC
VU THU	2019-01-06	8	0	1	1	2	1972	1	2	2	500000	1	2	2	4	3	1	0	0	0	0	1	0	0		6	6	2016	2016			2	DIAPRID 4MG	1	PANFOR SR 500MG	1	HOAT HUYET DUONG NAO	1		0	2	1	0	0	0	0	0		BOGANIC
VU THU	2019-01-06	10	30	1	16	1	1964	1	3	2	3000000	3	3	1	4	3	1	0	0	0	0	0	0	1	VIEM DAI TRANG	99	7	2017	2017	53	3		METOVANCE 500MG	1	INDFORM 500MG	1		0		0	3								DIABETNA
VU THU	2019-01-07	14	0	1	2	7	1947	2	4	7	3100000	3	3	2	3	2	0	0	0	0	0	0	0	1	BAZADO	99	99	2013	2013	66	2	2	METFORMIN STADA 500MG	1	BIBISOTAB 50MG	1		0		0	3								AMLODIPIN 5MG
QUYNH PHU	2019-01-13	14	0	0	1	1	1945	1	2	3	7000000	3	3	1	4	4	1	0	0	0	0	0	0	0		99	99	1997	1997			2	METOVANCE 500MG	1	AMBIDIL 5	1		0		0	3								DIAMICRON MR
QUYNH PHU	2019-01-09	13	5	0	24	10	1961	2	3	7	15000000	4	3	1	3	3	1	0	0	0	0	1	0	0		15	7	2012	2012			2	METOVANCE 500MG	1	AMBIDIL 5	1		0		0	3								VASTAREL
QUYNH PHU	2019-01-10	8	25	0	3	3	1973	1	2	2	2000000	3	3	2	3	3	1	0	0	0	0	1	0	0		99	11	2017	2017			2	DIARIL	1	RARAPRIL	1		0		0	2	0	0	0	1	0	0		BOGANIC
QUYNH PHU	2019-01-09	13	0	0	10	3	1959	1	3	4	2000000	3	3	1	3	3	1	0	0	0	0	0	0	0		99	99	2015	9998	55	2	2	DIANORM - M	1	AMBIDIL 5	1		0		0	3								VIDU GOLD
QUYNH PHU	2019-01-24	16	0	0	10	2	1956	1	2	2	1000000	3	3	1	3	3	0	0	0	0	1	1	0	0		99	8	2018	2018	63		2	METOVANCE 500MG	1	BIBISOTAB 50MG	1		0		0	3								AMO
VU THU	2019-01-13	9	40	1	16	10	1938	3	2	1	3500000	2	2	2	4	3	0	0	0	0	0	1	0	0		99	99	2012	2012	888	2	2	METOVANCE 500MG	1	INDFORM 500MG	1		0		0	3								DIABETNA
VU THU	2019-01-14	14	5	1	99	99	1950	1	1	1	15000000	3	3	1	4	3	1	0	0	0	0	0	0	0		99	99	2003	2003	54	1	2		0		0		0		0	3								DIAPKID
VU THU	2019-01-14	15	45	0	99	99	1954	1	3	2	1500000	3	3	1	3	3	1	0	0	0	0	1	0	0		17	1	2017	2017			2	DIAPRID 4MG	1	INDFORM 500MG	1		0		0	3								DIABETNA
VU THU	2019-01-12	9	40	1	16	8	1950	2	4	7	20000000	4	3	1	3	2	1	0	0	0	0	0	0	0		99	99	2017	2017		3	2	DIAMICRON MR TAB 60MG	1	FELODIPIN 5MG	1		0		0	3								AMLODIPIN 5MG
VU THU	2019-01-12	14	55	0	1	1	1950	2	2	3	5000000	3	3	1	4	2	1	0	0	0	0	1	0	0		99	99	2017	2017	67	3	2	GLICLADA 30MG	1	INDFORM 500MG	1		0		0	2	0	0	0	1	0	0		DIAMICRON MR
VU THU	2019-01-12	15	10	1	5	5	1947	2	2	7	12500000	3	3	1	2	2	0	0	0	0	1	1	0	0		99	99	2014	2014	67	2	2	GLICLADA 30MG	1	INDFORM 500MG	1		0		0	0	1	0	0	0	0	0		VASTAREL
VU THU	2019-01-12	13	30	1	6	9	1957	1	1	2	2000000	3	3	1	3	3	0	0	0	0	0	1	0	0		99	99	2015	2015	58	2	2	DIAPRID 4MG	1	PANFOR SR 500MG	1		0		0	3								BOGANIC
VU THU	2019-01-12	13	30	1	18	1	1960	1	1	2	3000000	2	2	1	4	4	0	0	0	0	0	1	0	0		99	99	2008	2008	48	1	2	DIAPRID 4MG	1	PANFOR SR 500MG	1		0		0	3								GLUCOPHAGE 1000MG
VU THU	2019-01-15	8	30	1	99	99	1957	1	1	2	2000000	3	3	1	3	3	1	0	0	0	0	1	0	0		99	99	2013	2013	56	2	2	METOVANCE 500MG	1	INDFORM 500MG	1		0		0	3								HOAT HUYET DUONG NAO
VU THU	2019-01-14	14	30	0	99	99	1974	1	2	2	3000000	3	3	1	3	3	0	0	0	0	0	1	0	0		99	99	2017	2017	43	3	2	DIAPRID 4MG	1	PANFOR SR 500MG	1		0		0	3								HOAT HUYET DUONG NAO
VU THU	2019-01-14	12	0	0	12	4	1952	1	2	2	2000000	3	3	1	3	3	0	0	0	0	0	1	0	0		99	9	1999	1999	67	1	4	POLHUMIN MIX	1	INDFORM 500MG	1		0		0	3								AMLODIPIN 5MG
VU THU	2019-01-12	11	0	0	24	5	1953	1	2	2	3000000	3	3	1	2	3	1	0	0	0	0	0	0	0		99	7	2011	2011	57	1	2	DIAPRID 4MG	1	PANFOR SR 500MG	1		0		0	3								ALPITIM
VU THU	2019-01-12	8	30	0	26	11	1972	1	2	2	4000000	3	3	1	3	3	1	0	0	0	0	0	0	0		99	99	2015	2015	43	3	2	DIAPRID 4MG	1	PANFOR SR 500MG	1		0		0	3								CEFALEXIN
VU THU	2019-01-19	8	30	0	10	10	1950	1	2	2	1000000	3	3	1	3	3	1	0	0	0	0	0	0	0		99	99	2014	2014	66	3	2	METOVANCE 500MG	1	IUCLYM	1		0		0	3								AMOLEXIN
VU THU	2019-01-17	8	0	1	30	7	1952	1	0	2	500000	1	3	1	4	3	1	0	0	0	0	0	1	0		3	1	2018	2018			2	METOVANCE 500MG	1	INDFORM 500MG	1		0		0	3								TATANOL
VU THU	2019-01-17	10	30	0	1	1	1967	1	2	0	1000000	1	3	1	4	3	0	0	0	0	0	1	0	0		99	99	2007	2007	40	1	3	INSUNOVA	1	LIVERTON	1		0		0	3								BOGANIC
VU THU	2018-12-30		0	0	2	12	1961	1	1	2	3000000	3	3	1	4	3	0	0	0	0	1	1	0	0		99	99	2010	2010	49	1	2	METOVANCE 500MG	1	IUDFUN	1		0		0	3								BOGANIC
VU THU	2019-01-12	9	0	1	1	1	1935	1	1	1	500000	1	3	2	5	5	0	0	0	0	1	1	0	0		99	99	2009	2009	74	1	2	METOVANCE 500MG	1	ZYROVA	1		0		0	3								AMLO
VU THU	2019-01-21	8	15	1	18	2	1950	2	2	7	10700000	4	3	1	3	2	1	0	0	0	0	0	0	0		99	99	2007	2007		1	2	CRONDIA 30MR	1	METOVANCE 500MG	1	BIBISOTAB 50MG	1		0	3								BOGANIC
VU THU	2019-01-13	7	15	0	8	5	1951	2	2	2	3200000	3	3	1	3	2	0	0	0	0	1	1	0	0		5	7	2017	2017			2	DIAPRID 4MG	1	METFORMIN STADA 500MG	1	DIEP HA CHAU	1		0	3								TATANOL
QUYNH PHU	2019-01-21	7	40	1	1	1	1959	3	1	2	4000000	3	3	1	2	2	0	0	0	0	1	0	1	0		99	6	2015	2015	57		2	METOVANCE 500MG	1	BIBISOTAB 50MG	1	HOAT HUYET DUONG NAO	1		0	3								DIEP HA CHAU
VU THU	2019-01-26	14	0	1	10	5	1955	1	2	2	500000	2	2	2	4	5	0	0	0	0	1	1	0	0		99	99	2014	2014	59	2	2	DIAMICRON MR TAB 60MG	1	INDFORM 500MG	1	BIBISOTAB 50MG	1		0	3								RIESERSTAT 50MG
VU THU	2019-01-22	10	0	1	23	2	1955	1	2	3	1000000	3	3	1	3	3	1	0	0	0	0	0	0	0		99	99	2013	2013		2	2	DIAMICRON MR TAB 60MG	1	BIBISOTAB 50MG	1	METFORMIN STADA 500MG	1		0	3								HELEALLIVER 2 HOP
VU THU	2019-01-21	8	30	0	1	1	1953	1	2	3	500000	3	3	1	3	3	1	0	0	0	0	0	0	0		99	99	1999	1999	46	1	2	DIAPRID 4MG	1	PANFOR SR 500MG	1	BIBISOTAB 50MG	1		0	3								DAU CA
VU THU	2019-01-21	14	0	1	5	10	1949	1	1	2	3000000	3	3	1	4	4	1	0	0	0	0	1	0	0		99	99	2015	2015	66	2	2	DIAPRID 4MG	1	PANFOR SR 500MG	1	BIBISOTAB 50MG	1		0	3								BOGANIC
QUYNH PHU	2019-01-20	8	30	0	99	99	1931	3	2	7	8000000	4	3	1	4	3	0	0	0	0	1	1	0	0		99	99	2016	2016	85		3	INSULIN	1	BIBISOTAB 50MG	1	HOAT HUYET DUONG NAO	1		0	3								HOATJ HUYET
QUYNH PHU	2019-01-26	9	35	0	1	5	1954	2	2	0	2000000	3	3	1	3	3	0	0	0	0	1	1	0	0		99	99	2010	9998	56	1	2	METFORMIN STADA 500MG	1	DIAPRID 4MG	1	BIBISOTAB 50MG	1		0	3								DIAMICRON
QUYNH PHU	2019-01-02	9	0	0	22	4	1962	1	3	1	7000000	3	3	1	3	3	0	0	0	0	0	0	0	0		99	99	2017	2017	55	3	2	GLIMEPRIDE STADA 4MG	1	METFORMIN STADA 500MG	1	CAPTOPRIL 25MG	1	BIBISOTAB 50MG	1	3
QUYNH PHU	2018-12-28	15	0	1	16	10	1950	1	4	7	12000000	3	3	2	2	2	0	0	0	0	0	0	0	0		10	7	2008	2008			2	METFORMIN STADA 500MG	1	BIBISOTAB 50MG	1	GLIMEPIRIDE STADA	1	NITRALMYL	1	3
VU THU	2018-12-31	13	30	1	23	1	1960	1	3	1	1000000	3	3	1	3	2	0	0	0	0	0	0	0	0		99	99	2016	9998		3	2	DARPRID 4MG	1	PANFOR SR 500MG	1	BIBISOTAB 50MG	1	BO THAN AM	1	3
VU THU	2019-01-04	9	40	0	30	6	1972	1	2	3	10000000	3	3	1	2	2	0	0	0	0	0	0	0	0		99	8	2014	2014	42	2	2	DIAPRID 4MG	1	INDFORM 500MG	1	ZYROVA	1	BIBISOTAB 50MG	1	3
VU THU	2019-01-13	8	20	1	11	5	1960	2	2	1	10000000	3	3	2	3	3	0	0	0	0	0	0	0	0		99	99	2008	2008	48	1	4	POLHUMIN MIX	1	PANFOR SR 500MG	1	ZYROVA	1	BIBISOTAB 50MG	1	3
VU THU	2019-01-17	15	5	0	8	1	1962	2	4	3	5000000	3	3	1	2	2	0	0	0	0	0	0	0	0		21	10	2010	2010			2	PANFOR SR 500	1	DIAPRID 4MG	1		0		0	3								VITAMIN AD
VU THU	2019-01-20	16	15	1	1	9	1960	2	4	7	10000000	4	3	1	2	2	0	0	0	0	0	0	0	0		99	6	2008	2008		1	2	METOVANCE 500MG	1	DIAMICRON 60MG	1	BIBISOTAB 50MG	1	HOAT HUYET DUONG NAO	1	3
QUYNH PHU	2019-02-19	14	0	1	26	5	1955	1	3	3	3000000	3	3	1	4	4	0	0	0	0	0	0	0	0		99	99	2016	2016	58	2	2	GLIMEPRIDE STADA 4MG	1	METFORMIN STADA 500MG	1	ATILVER DIEP HA CHAU	1		0	3								AMLO
QUYNH PHU	2018-12-31	8	0	0	1	9	1958	1	2	2	4000000	3	3	1	3	3	0	0	0	0	0	0	0	0		99	7	2018	2018	60	4	2	METOVANCE 500MG	1	CAPTOPRIL 25MG	1	BIBISOTAB 50MG	1		0	3								HOAT HUYET
QUYNH PHU	2018-12-31	16	0	1	15	5	1935	1	1	1	270000	1	1	2	4	4	0	0	0	0	0	0	0	0		99	99	2011	9998	76	2	2	DIAMICRON MR TAB 60MG	1	METFORMIN STADA 500MG	1	CAPTOPRIL 25MG	1		0	3								FELODIPIN STADA 5MG
VU THU	2019-01-13	11	0	1	99	99	1960	1	2	2	2000000	3	3	1	4	4	0	0	0	0	0	0	0	0		99	11	2017	2017	57	3	2	QLIDADA	1	INDFORM 500MG	1	FATANCL	1		0	3								DOMY
VU THU	2019-01-19	8	40	0	25	7	1962	2	4	5	10000000	3	3	1	2	2	0	0	0	0	0	0	0	0		99	99	2014	2014	54	2	2	METOVANCE 500MG	1	HOAT HUYET DUONG NAO	1	BIBISOTAB 50MG	1		0	3								FELODIPIN STADA 5MG
QUYNH PHU	2019-01-20	7	45	0	2	11	1960	1	2	3	7000000	3	3	1	2	2	0	0	0	0	0	0	0	0		99	99	2008	2008			2	GLIMEPRIDE STADA 4MG	1	METFORMIN STADA 500MG	1	BIBISOTAB 50MG	1		0	3								PEXECIM
QUYNH PHU	2019-01-23	13	30	0	7	10	1949	1	2	9	10000000	3	3	1	3	3	0	0	0	0	0	0	0	0		99	99	2012	2012		2	2	GLIMEPRIDE STADA 4MG	1	METFORMIN STADA 500MG	1	BIBISOTAB 50MG	1		0	3								FELODIPIN STADA 5MG
QUYNH PHU	2019-01-14	13	0	1	18	3	1957	1	3	7	4000000	3	3	1	3	3	0	0	0	0	0	0	0	0		99	5	2016	2016	58	2	2	GLIMEPRIDE STADA 4MG	1	METFORMIN STADA 500MG	1	BIBISOTAB 50MG	1		0	3								VIEN KHOP TAM BINH
VU THU	2019-01-13	15	5	0	19	8	1938	1	3	7	7000000	3	3	1	2	1	0	0	0	0	0	0	0	0		99	99	2014	2014	888	2	2	INDFORM 500MG	1	BIBISOTAB 50MG	1		0		0	3								GLUCOPHAGE 1000MG
VU THU	2019-01-13	12	0	0	10	10	1969	1	2	3	3000000	3	3	1	3	3	0	0	0	0	0	0	0	0		99	99	2018	2018	49	4	2	DARPRID 4MG	1	FANFOR 0,5G	1		0		0	3								HOAT HUYET DUONG NAO
VU THU	2019-01-17	19	30	0	5	5	1973	1	2	4	4000000	3	3	1	3	2	0	0	0	0	0	0	0	0		24	6	2017	2017			2	METFOVANCE	1	DIEP HA CHAU	1		0		0	3								HOAT HUYET DUONG NAO
VU THU	2019-01-20	19	0	0	4	2	1963	2	4	7	16000000	3	3	1	3	3	0	0	0	0	0	0	0	0		23	6	2018	2018			2	DIAMICRON MR TAB 60MG	1	PANFOR SR 500MG	1		0		0	3								AMLODIPIN 5MG
VU THU	2019-01-13	16	0	0	20	4	1943	2	3	7	6400000	3	3	1	3	2	0	0	0	0	0	0	0	0		99	99	2011	2011	66	2	2	DIAPRID 4MG	1	METFORMIN STADA 500MG	1		0		0	3								ALPITIM
VU THU	2019-01-15	14	15	1	18	2	1951	2	4	7	5600000	3	3	2	3	2	0	0	0	0	0	0	0	0		99	99	2015	2015		2	2	METFORMIN STADA 500MG	1	BIBISOTAB 50MG	1		0		0	3								CEFALEXIN
QUYNH PHU	2019-02-15	13	0	1	25	3	1959	1	2	1	3500000	3	3	1	4	4	0	0	0	0	0	0	0	0		99	99	2014	2014	54	2	2	GLIMEPRIDE STADA 4MG	1	METFORMIN STADA 500MG	1		0		0	3								AMOLEXIN
QUYNH PHU	2019-01-22	7	45	0	1	2	1954	1	4	7	8000000	4	3	1	3	3	0	0	0	0	0	0	0	0		99	99	2015	2015	61		2	DIAMICRON MR TAB 60MG	1	BIBISOTAB 50MG	1		0		0	3								TATANOL
QUYNH PHU	2019-01-29	13	0	1	11	3	1958	1	4	7	20000000	3	3	1	2	2	0	0	0	0	0	0	0	0		99	99	2018	2018	52	4	2	GLIMEPRIDE STADA 4MG	1	METOVANCE 500MG	1		0		0	3								BOGANIC
QUYNH PHU	2018-12-27	9	0	1	27	8	1969	1	2	2	1000000	2	2	1	3	3	1	0	0	0	0	1	0	1	CHAN THUONG COT SONG LIET TUY	99	7	2016	2016	47			METOVANCE 500MG	1	CAPTOPRIL 25MG	1	BIBISOTAB 50MG	1		0	3
VU THU	2018-12-28	13	20	0	13	8	1943	1	2	2	3000000	3	3	1	4	3	0	0	0	0	1	0	1	1	VIEM HONG HAT	19	4	2016	2016	73	3	2	OLICLADA 30MG	1	INDFORM 500MG	1	CORDFLES 20MG	1		0	3
QUYNH PHU	2018-12-31	13	30	0	1	1	1957	1	1	2	3000000	3	3	1	3	3	1	0	0	0	1	0	0	1	MAT	99	99	2014	2014			2	METOVANCE 500MG	1	AMBICLIL	1	PENBRAT	1		0	3
VU THU	2018-12-28	13	30	0	5	2	1950	2	4	7	5800000	3	3	1	3	2	1	0	0	0	1	1	1	0		99	3	2015	2015	66		2	DIAPRID 4MG	1	PANFOR SR 500MG	1	HOAT HUYET DUONG NAO	1		0	3
VU THU	2018-12-30	14	30	0	16	10	1952	2	4	7	11500000	4	3	1	3	2	1	0	0	0	1	1	0	0		99	99	2010	2010	58	1	2	METFORMIN, GLIBENCLAMID	1	INDFORM 500MG	1	FELODIPIN 5MG	1		0	3
VU THU	2018-12-28	14	30	0	99	99	1940	1	3	2	1000000	3	3	1	4	3	1	0	0	0	1	1	1	0		99	99	2008	2008	62	1	2	DIAMICRON MR TAB 60MG	1	PANFOR SR 500MG	1		0		0	3								GINKGONATTO
VU THU	2018-12-27	15	30	0	2	3	1962	1	2	2	5000000	3	3	1	4	3	1	0	0	0	1	1	1	0		99	99	2013	2013			2	DIAPRID 4MG	1	INDFORM 500MG	1	FELODIPIN 5MG	1		0	3
VU THU	2019-01-07	11	30	0	6	5	1948	1	2	2	3000000	3	3	1	4	5	1	0	0	0	1	1	1	0		99	99	2008	9998	60	1	2	DIAPRID 4MG	1	INDFORM 500MG	1	FELODIPIN 5MG	1		0	3
VU THU	2019-01-07	17	0	0	8	6	1948	2	2	7	5000000	3	3	1	3	2	1	0	0	0	1	1	1	0		99	99	2008	2008	61	1	2	METFORMIN STADA 500MG	1	FELODIPIN 5MG	1	BIBISOTAB 50MG	1		0	3
VU THU	2019-01-06	7	10	1	7	8	1960	2	2	2	2000000	3	3	1	3	2	1	0	0	0	0	1	1	0		99	5	2017	2017	48	3	2	DIAPRID 4MG	1	PANFOR SR 500MG	1	BIBISOTAB 50MG	1		0	3
VU THU	2019-01-04	14	0	0	27	8	1950	1	2	2	2000000	3	3	1	4	4	1	0	0	0	1	1	0	0		99	99	2008	2008	58	1	2	GLICLADA 30MG	1	INDFORM 500MG	1	CUDAFB	1		0	3
QUYNH PHU	2019-01-06	10	30	1	14	9	1945	1	2	7	1768000	3	3	2	3	3	1	0	0	0	0	1	0	1	BENH MAT	99	8	2017	2017	72	3	2	METFORMIN STADA 500MG	1	CAPTOPRIL 25MG	1	BIBISOTAB 50MG	1		0	3
QUYNH PHU	2019-01-13	10	0	1	99	99	1940	3	2	7	1700000	3	3	1	4	3	1	0	0	0	0	1	1	0		99	99	1998	9998	58	1	2	METOVANCE 500MG	1	CAPTOPRIL 25MG	1	BIBISOTAB 50MG	1		0	3
QUYNH PHU	2019-01-05	13	0	0	4	6	1953	1	2	1	500000	3	3	2	3	3	1	0	0	0	0	0	1	1	VAY NEN	99	5	2018	2018	65	4	2	METOVANCE 500MG	1	CAPTOPRIL 25MG	1	BIBISOTAB 50MG	1		0	3
QUYNH PHU	2019-01-13	14	45	0	2	3	1947	2	4	7	4000000	3	3	1	4	3	1	0	0	0	1	1	1	1	MO 2 MAT, VAY NEN	99	8	2014	2014	68		2	GLIMEPRIDE STADA 4MG	1	METFORMIN STADA 500MG	1	BIBISOTAB 50MG	1		0	3
QUYNH PHU	2019-01-10	10	15	0	6	1	1963	1	2	3	5000000	3	3	1	3	3	1	0	0	0	0	1	0	1	VIEM XOANG	99	3	2018	2018	55		2	METOVANCE 500MG	1	ENARENAL 5MG	1	BIBISOTAB 50MG	1		0	3
QUYNH PHU	2019-01-06	9	30	1	5	2	1938	2	1	3	2000000	3	3	1	3	3	1	0	0	0	0	1	1	0		99	99	2017	2017	79		2	GLIMEPRIDE STADA 4MG	1	CAPTOPRIL 25MG	1	BIBISOTAB 50MG	1		0	3
VU THU	2019-01-05	14	30	0	15	7	1961	1	2	7	1400000	3	3	1	4	2	1	0	0	0	0	1	0	1	DUONG RUOT	99	12	2016	2016		3	2	DIAPRID 4MG	1	PANFOR SR 500MG	1	FELODIPIN 5MG	1		0	3
VU THU	2019-01-05	14	10	0	12	11	1953	1	3	2	2000000	3	3	1	4	4	1	0	0	0	1	1	0	0		99	10	2015	2015	62	2	2	PRAPLID	1	PANFOR SR 500MG	1	FELODIPIN 5MG	1		0	3
VU THU	2019-01-09	14	5	0	9	5	1955	1	3	2	8000000	3	3	1	4	2	1	0	0	0	1	1	1	1	SUY TIM DO 3, PHOI	99	99	2001	2001	46	1	3	WOSULIN - R 40UI/ML	1	WOSULIN - N 40UI/ML	1	COVERAM 5MG	1		0	3
VU THU	2019-01-10	14	10	1	20	1	1949	1	3	1	1200000	3	3	2	3	2	0	0	0	0	1	1	1	1	NANG VOM HONG	99	5	2018	2018	69	4	2		0		0		0		0	3								METFORMIN 500MG
QUYNH PHU	2019-01-10	8	0	0	1	1	1949	1	3	7	1800000	3	3	1	2	2	1	0	0	0	1	1	0	0		99	99	2012	2012		2	2	NARADIA	1	PAFEN	1	AMLODIPIN	1		0	3
QUYNH PHU	2019-01-26	7	30	1	11	5	1942	1	1	1	500000	2	2	1	4	3	1	0	0	0	1	0	1	0		99	99	2014	2014	72	2	2	GLIMEPRIDE STADA 4MG	1	CAPTOPRIL 25MG	1	BIBISOTAB 50MG	1		0	3
QUYNH PHU	2019-01-08	13	30	1	2	4	1963	1	3	1	950000	3	3	1	3	3	1	0	0	0	1	0	0	1	SOI MAT	19	6	2018	2018			2	METOVANCE 500MG	1	AMBIDIL 5	1	TERBRAT	1		0	3
QUYNH PHU	2019-01-11	14	30	0	1	10	1951	1	2	7	5900000	3	3	1	3	3	1	0	0	0	1	1	1	0		99	99	2008	2008	57	1	2	GLIMEPRIDE STADA 4MG	1	ENARENAL 5MG	1	BIBISOTAB 50MG	1		0	3
QUYNH PHU	2019-01-23	16	0	1	99	9	1941	1	1	2	500000	3	3	2	3	3	1	0	0	0	1	1	0	1		99	99	1998	1998	58		4	INSUNOVA	1	CAPTOPRIL 25MG	1	BIBISOTAB 50MG	1		0	3
QUYNH PHU	2019-01-26	7	30	0	3	3	1940	1	3	2	8000000	4	3	2	3	3	1	0	0	0	1	1	1	0		99	99	2016	2016	76		4	INSUNOVA	1	CAPTOPRIL 25MG	1	ATILVER DIEP HA CHAU	1		0	3
VU THU	2019-01-11	15	35	1	22	1	1950	2	4	7	15000000	4	3	1	4	3	1	0	0	0	1	1	0	0		99	9	1998	1998		1	4	SCILIN M30	1	METFORMIN STADA 500MG	1	AMBIDIL 5MG	1		0	3
VU THU	2019-01-14	8	5	0	1	3	1951	1	2	2	1000000	3	3	1	4	3	1	0	0	0	1	0	1	0		99	10	2005	2005	54	1	2	DIAPRID 4MG	1	PANFOR SR 500MG	1	BIBISOTAB 50MG	1		0	3
VU THU	2019-01-15	14	5	1	10	10	1957	1	1	1	2500000	3	3	1	3	3	1	0	0	0	1	1	1	0		26	5	2011	2011			4	POLHUMIN MIX	1	PANFOR SR 500MG	1	FELODIPIN 5MG	1		0	3
VU THU	2019-01-14	16	10	0	99	99	1936	3	3	7	14000000	4	3	1	5	3	1	0	0	0	0	1	1	1	TAI BIEN NHE	99	99	2010	2010	74	1	2	METFORMIN STADA 500MG	1	BOGANIC	1	DIAMICRON	1		0	3
VU THU	2019-01-15	8	10	1	25	5	1949	2	4	7	4050000	3	3	1	3	3	1	0	0	0	0	1	1	0		99	99	2002	2002	53	1	2	METOVANCE 500MG	1	CORDAGLU 20G	1	BIBISOTAB 50MG	1		0	3
VU THU	2019-01-14	9	40	0	22	2	1944	2	4	7	10000000	4	3	1	3	2	1	0	0	0	0	1	1	0		99	99	2012	2012	68	2	2	DIAMICRON MR TAB 60MG	1	PANFOR SR 500MG	1	BIBISOTAB 50MG	1		0	3
VU THU	2019-01-14	13	30	1	99	99	1951	1	2	2	1000000	1	1	2	4	3	1	0	0	0	1	1	1	0		99	99	2008	2008	57	1	2	METOVANCE 500MG	1	INDFORM 500MG	1	PANFOR SR 500	1		0	3
QUYNH PHU	2019-01-01	13	0	1	23	5	1946	1	4	7	7000000	3	3	2	3	3	1	0	0	0	0	0	0	0		99	99	2002	2002	56	1	3	INSUNOVA	1	BIBISOTAB 50MG	1	HOAT HUYET DUONG NAO	1		0	3
QUYNH PHU	2019-01-01	9	30	1	1	1	1949	2	1	0	300000	3	3	1	4	3	1	0	0	0	0	1	0	0		99	99	2016	2016		3	2	METOVANCE 500MG	1	AMBIDIL 5	1	SAIRTRI	1		0	3
QUYNH PHU	2019-01-01	13	30	0	18	5	1957	1	4	7	2500000	3	3	1	3	3	0	0	0	0	1	1	0	0		99	99	2002	2002	55	1	2	ATP 20MG	1	GLUZITOP MR 60	1	METFORMIN STADA 500MG	1		0	3
QUYNH PHU	2018-12-27	9	0	0	12	3	1942	3	2	7	5000000	3	3	1	3	3	0	0	0	0	1	1	0	0		99	10	2011	2011	69	2	2	DIAMICRON MR TAB 60MG	1	NATURENZ	1	FENBRAT 100MG	1		0	3
QUYNH PHU	2018-12-30	14	0	1	1	1	1948	1	2	2	2000000	3	3	2	3	3	1	0	0	0	0	0	1	0		99	99	2007	2007	60		2	GLIMEPRIDE STADA 4MG	1	METFORMIN STADA 500MG	1	BIBISOTAB 50MG	1		0	3
VU THU	2018-12-30	14	0	1	1	1	1944	1	1	2	3000000	3	3	2	4	3	0	0	0	0	0	1	0	0		99	4	2016	2016	72	3	2	DIAPRID 4MG	1	INDFORM 500MG	1	FELODIPIN 5MG	1		0	3
VU THU	2018-12-29	10	30	1	99	99	1937	1	2	2	800000	3	3	2	3	3	1	0	0	0	0	1	0	0		99	6	2013	2013	76	2	2	DRAPRID4M	1	DANFOV 0,5G	1	BIBISOTAB 50MG	1		0	3
VU THU	2018-12-29	12	0	0	10	3	1956	1	2	2	2000000	3	3	1	3	2	1	0	0	0	0	0	0	0		99	5	2013	2013	57	2	2	DIAPRID 4MG	1	PANFOR SR 500MG	1	CELODIPIN5MG	1		0	3
QUYNH PHU	2018-12-28	9	10	0	12	6	1958	1	3	7	6000000	3	3	1	3	3	1	0	0	0	0	0	0	0	VIEM LOI MAN TINH	15	5	2010	2010			2	GLUZITOP MR	1	PANFOR SR 500MG	1	AMBIDIL 5MG	1		0	3
QUYNH PHU	2018-12-30	15	15	0	10	3	1966	1	2	4	10000000	4	3	1	2	2	0	0	0	0	0	0	0	1	MO MAU	99	9	2013	2013			2	GLUZITOP MR	1	TOVAZU	1	PNBZ	1		0	3
QUYNH PHU	2018-12-31	7	30	0	2	6	1954	1	1	7	15000000	4	3	1	3	3	1	0	0	0	0	0	0	1	DA DAY	24	10	2017	2017			2	GLUZITOP MR	1	METFORMIN STADA 500MG	1	ENANAPRIL 5MG	1		0	3
QUYNH PHU	2018-12-28	7	30	1	1	1	1947	1	1	0	405000	1	1	2	3	3	1	0	0	0	0	0	0	0		99	99	2011	2011	65	2	2	METRON	1	AMBIDIL 5	1	BILIN	1		0	3
QUYNH PHU	2018-12-29	15	5	0	15	11	1947	1	3	7	8600000	4	3	1	3	3	1	0	0	0	0	0	1	0		99	9	2016	2016			2	CELEUP	1	REUL	1	AUCCEMEL	1		0	3
VU THU	2018-12-28	9	10	1	99	99	1950	2	3	7	460000	3	3	1	3	2	0	0	0	0	1	1	0	0		99	99	2005	2005	55	1	4	INSULIN	1	METFORMIN STADA 500MG	1	BIBISOTAB 50MG	1		0	3
VU THU	2018-12-27	8	30	1	99	99	1954	1	1	2	500000	2	2	2	4	4	0	0	0	0	0	1	1	0		99	99	2013	9999	59	2	4	POLHUMIN MIX	1	HOAT HUYET DUONG NAO	1	INDFORM	1		0	3
VU THU	2018-12-27	13	30	0	7	2	1947	1	3	7	5000000	3	3	1	4	4	0	0	0	0	0	0	0	1	DAU DAY THAN KINH	99	10	2000	2000	19	1	4	POLHUMIN MIX	1	INDFORM 500MG	1	BIBISOTAB 50MG	1		0	3
VU THU	2018-12-27	15	40	0	20	7	1948	1	2	7	7000000	3	3	1	3	2	1	0	0	0	0	0	0	0		99	99	2013	2013	63	2	2	DIAPRID 4MG	1	INDFORM 500MG	1	ERAREMAL	1		0	3
VU THU	2019-01-07	16	30	0	1	1	1960	1	1	2	2000000	3	3	1	3	2	0	1	0	0	0	0	0	0		99	5	2016	2016	56	3	2	DIAPRID 4MG	1	PANFOR SR 500MG	1	BIBISOTAB 50MG	1		0	3
VU THU	2019-01-06	9	0	0	1	1	1961	1	2	2	2000000	3	3	1	2	1	0	0	0	0	0	1	0	0		99	6	2008	2008	47	1	2	DIAPRID 4MG	1	PANFOR SR 500MG	1	BIBISOTAB 50MG	1		0	3
VU THU	2019-01-03	15	20	1	4	9	1945	2	2	7	2700000	3	3	2	4	3	1	0	0	0	0	1	0	0		99	99	2013	9998	68	1	2	QICLADA 30MG	1	INDFORM 500MG	1	DIPSOPE	1		0	3
VU THU	2019-01-05	15	25	1	12	6	1947	3	2	7	5000000	3	3	1	4	2	0	0	0	0	1	0	1	0		99	99	2009	9998	62	1	4	INSULIN	1	MVODIX	1	POLLUMIX	1		0	3
VU THU	2019-01-04	8	30	1	20	8	1958	1	0	2	500000	1	1	2	4	3	0	0	0	0	0	1	0	0		99	99	2012	2012	54	2	2	DIAPRID 4MG	1	PANFOR SR 500MG	1	HOAT HUYET DUONG NAO	1		0	3
VU THU	2018-09-05	8	30	1	20	6	1949	1	2	4	6000000	3	3	1	3	3	0	0	0	0	0	0	0	1	DUONG RUOT	22	5	2018	2018			2	PANFOR SR 500	1	DIAPRID 4MG	1	HOAT HUYET DUONG NAO	1		0	3
VU THU	2019-01-04	13	0	1	1	1	1942	2	2	7	2200000	3	3	2	4	2	1	0	0	0	0	0	0	0		99	99	2009	2009	67	1	2	DIAPRID 4MG	1	METOVANCE 500MG	1	BIBISOTAB 50MG	1		0	3
VU THU	2018-01-04	8	15	1	5	2	1942	2	2	7	5600000	3	3	1	4	2	1	0	0	0	0	1	0	0		99	99	2014	2014	72	2	2	METFORMIN STADA 500MG	1	METOVANCE 500MG	1	FELODIPIN 5MG	1		0	3
VU THU	2019-01-09	14	30	0	1	1	1948	3	2	7	5500000	3	3	1	3	2	1	0	0	0	0	1	0	0		99	99	2014	2014	66	2	2	DIAPRID 4MG	1	METFORMIN STADA 500MG	1	FELODIPIN 5MG	1		0	3
VU THU	2019-01-07	13	30	1	10	1	1958	2	3	2	1000000	3	3	1	3	2	0	0	0	0	0	1	0	0		99	99	2011	2011	53	1	2	DIAPRID 4MG	1	INDFORM 500MG	1	BIBISOTAB 50MG	1		0	3
VU THU	2019-01-05	10	0	0	4	6	1950	3	2	7	7000000	3	3	1	3	3	1	0	0	0	0	1	0	0		99	99	2017	2017	67	3	2	DIAMICRON MR TAB 60MG	1	DIPSOPE 5MG	1	DIEP HA CHAU	1		0	3
VU THU	2019-01-06	13	20	1	99	99	1938	1	1	2	700000	3	3	2	4	2	1	0	0	0	0	1	0	0		99	99	2013	2013	74	2	2	METFORMIN STADA 500MG	1	HOAT HUYET DUONG NAO	1	FELODIPIN 5MG	1		0	3
VU THU	2019-01-07	17	30	0	10	5	1970	1	1	2	4000000	3	3	1	3	3	0	0	0	0	0	1	0	0		5	4	2018	2018			2	DIAMICRON MR TAB 60MG	1	INDFORM 500MG	1		0		0	2	0	0	0	0	0	1	BAN, QUEN THUOC	GLUCOSAMIN
VU THU	2019-01-04	17	0	0	99	99	1958	1	2	2	3000000	3	3	1	3	3	1	0	0	0	1	0	0	0		99	99	2013	2013	54	2	2	METOVANCE 500MG	1	DIPSOPE 5MG	1	INDFORM	1		0	3
QUYNH PHU	2019-01-13	7	30	1	5	3	1945	1	1	1	1000000	3	3	2	3	3	1	0	0	0	0	1	0	0		99	99	2012	2012	67	2	2	GLIMEPRIDE STADA 4MG	1	CAPTOPRIL 25MG	1	BIBISOTAB 50MG	1		0	3
QUYNH PHU	2019-01-09	13	0	0	99	99	1950	1	1	1	700000	3	3	1	3	3	1	0	0	0	1	0	0	0		99	99	2015	2015	65	2	2	GLIMEPRIDE STADA 4MG	1	METFORMIN STADA 500MG	1	BIBISOTAB 50MG	1		0	3
QUYNH PHU	2019-01-08	8	0	0	4	3	1954	1	2	7	2300000	3	3	1	3	3	1	0	0	0	1	0	0	0		99	99	2013	2013	60	2	2	GLIMEPRIDE STADA 4MG	1	METFORMIN STADA 500MG	1	BIBISOTAB 50MG	1		0	3
QUYNH PHU	2019-01-07	14	0	1	99	99	1958	1	1	1	1000000	3	3	1	3	3	1	0	0	0	0	0	0	0		99	99	2016	2016	58	3	2	METFORMIN STADA 500MG	1	CAPTOPRIL 25MG	1	BIBISOTAB 50MG	1		0	3
QUYNH PHU	2019-01-07	10	0	0	6	5	1948	1	4	7	10000000	3	3	1	4	3	1	0	0	0	0	0	0	0		99	99	2005	2005		1	2	GLIMEPRIDE STADA 4MG	1	ENARENAL 5MG	1	BIBISOTAB 50MG	1		0	3
QUYNH PHU	2019-01-07	14	0	1	14	6	1947	1	4	7	12000000	3	3	1	4	3	1	0	0	0	0	0	0	0		99	12	2010	2010	63	1	2	GUMERIRESTTADA 4MG	1	METFORMIN STADA 500MG	1	CAPTOPRIL 25MG	1		0	3
QUYNH PHU	2019-01-08	15	30	1	13	9	1954	1	4	7	12000000	3	3	1	3	3	1	0	0	0	0	0	0	0		99	99	2007	2007	54	1	2	GLIMEPRIDE STADA 4MG	1	CAPTOPRIL 25MG	1	BIBISOTAB 50MG	1		0	3
QUYNH PHU	2019-01-08	13	0	0	10	6	1951	1	4	7	12000000	3	3	1	3	3	1	0	0	0	0	0	1	0		99	5	2008	2008		1	3	INSUNOVA	1	CAPTOPRIL 25MG	1	BIBISOTAB 50MG	1		0	3
QUYNH PHU	2019-01-11	8	0	0	28	5	1943	1	4	7	9000000	3	3	1	3	3	1	0	0	0	0	0	0	0		99	12	2013	2013	70	1	2	METOVANCE 500MG	1	CAPTOPRIL 25MG	1	BIBISOTAB 50MG	1		0	3
QUYNH PHU	2019-01-07	13	25	0	25	4	1962	1	2	3	5000000	3	3	1	2	2	1	0	0	0	0	0	0	0		99	99	2016	2016			2	DIARAMON M	1	TOVAZIN	1	OVID	1		0	3
QUYNH PHU	2019-01-06	15	30	1	1	1	1942	1	1	7	5000000	3	3	2	3	3	1	0	0	0	0	1	0	0		23	5	2018	2018			2	GLUZITOP MR	1	METFORMIN STADA 500MG	1	AMBIDIL 5MG	1		0	3
QUYNH PHU	2019-01-12	8	15	1	18	1	1955	1	2	3	3000000	3	3	1	3	3	0	0	0	0	0	1	0	0		99	99	2012	2012	58	2	2	CRONDIA 30MR	1	METFORMIN STADA 500MG	1	BIBISOTAB 50MG	1		0	3
QUYNH PHU	2019-01-05	15	15	1	5	2	1935	1	1	2	4000000	3	3	1	3	3	0	0	0	0	0	1	0	0		99	99	2011	2011	77		2	GLIMEPRIDE STADA 4MG	1	METFORMIN STADA 500MG	1	BIBISOTAB 50MG	1		0	3
QUYNH PHU	2019-01-08	13	30	1	10	9	1951	2	4	7	4000000	3	3	2	4	3	1	0	0	0	0	1	0	0		99	99	2003	2003	53		4	POLHUMIN MIX	1	BIBISOTAB 50MG	1	INSULIN	1		0	3
QUYNH PHU	2019-01-13	8	30	0	7	7	1951	1	1	7	6000000	4	3	1	3	3	1	0	0	0	0	0	0	1	PHE QUAN, GOUT	99	99	2015	2015	64		2	GLIMEPRIDE STADA 4MG	1	METFORMIN STADA 500MG	1	BIBISOTAB 50MG	1		0	3
QUYNH PHU	2019-01-11	8	20	0	5	8	1958	1	2	3	8000000	4	3	2	2	2	1	0	0	0	0	0	0	0		99	99	2014	2014	56		2	METOVANCE 500MG	1	ENARENAL 5MG	1	BIBISOTAB 50MG	1		0	3
QUYNH PHU	2019-01-09	14	15	0	5	2	1956	1	3	2	10000000	3	3	1	3	3	0	0	0	0	1	0	0	1	TIEU CAU	99	99	2005	2005	42		2	GLIMEPRIDE STADA 4MG	1	METFORMIN STADA 500MG	1	BIBISOTAB 50MG	1		0	3
QUYNH PHU	2019-01-06	15	30	1	1	1	1954	2	3	2	1000000	3	3	2	2	2	0	0	0	0	0	1	0	1	DA DAY	99	7	2015	2015	62		2	GLIMEPRIDE STADA 4MG	1	METFORMIN STADA 500MG	1	BIBISOTAB 50MG	1		0	3
QUYNH PHU	2019-01-09	7	30	0	16	1	1963	1	2	2	14000000	3	3	1	3	3	1	0	0	0	0	0	0	0		99	99	2012	2012			2	METOM	1	AMBIDIL 5	1	PULICK	1		0	3
VU THU	2019-01-09	14	30	0	19	5	1959	1	1	2	10000000	3	3	1	4	5	0	0	0	0	0	1	0	0		99	3	2018	2018	59	4	2	DIAPRID 4MG	1	INDFORM 500MG	1	BIBISOTAB 50MG	1		0	3
VU THU	2019-01-08	8	30	1	25	1	1940	1	0	2	5000000	3	3	2	4	5	0	0	0	0	0	1	0	0		99	99	2016	2016	76	3	2	DIAPRID 4MG	1	METFORMIN STADA 500MG	1	BIBISOTAB 50MG	1		0	3
VU THU	2019-01-09	16	30	1	99	99	1966	4	1	2	6000000	3	3	1	3	3	0	0	0	0	1	1	0	0		5	10	2018	2018			2	METFORMIN STADA 500MG	1	DIAPRID 4MG	1	BIBISOTAB 50MG	1		0	3
VU THU	2019-01-08	10	30	1	1	1	1957	1	3	1	2000000	3	3	1	3	1	0	0	0	0	0	0	0	1	SOI MAT	99	8	2018	2018	61	4	2	METFORMIN STADA 500MG	1	GLIMEPIRID 4MG	1	HOAT HUYET DUONG NAO	1		0	3
VU THU	2019-01-05	16	30	1	5	10	1955	1	1	2	500000	1	2	1	3	3	1	0	0	0	0	0	0	0		99	99	2016	2016	61	2	2	DIAPRID 4MG	1	PANFOR SR 500MG	1	BIBISOTAB 50MG	1		0	3
QUYNH PHU	2019-01-24	13	30	1	1	1	1964	1	2	3	2000000	3	3	1	2	2	0	0	0	0	1	0	0	1	MO MAU	99	1	2018	2018	54		2	GLIMEPRIDE STADA 4MG	1	METFORMIN STADA 500MG	1	BIBISOTAB 50MG	1		0	3
VU THU	2019-01-08	14	5	1	99	99	1946	1	1	1	6500000	3	3	1	3	3	1	0	0	0	0	1	0	0		20	6	2018	2018			2	DIAPRID 4MG	1	PANFOR SR 500MG	1	FELODIPIN 5MG	1		0	3
VU THU	2019-01-06	14	15	0	11	5	1963	1	2	2	6000000	3	3	1	3	2	0	0	0	0	1	0	0	1	MO MAU	24	12	2015	2015			2	DIAPRID 4MG	1	PANFOR SR 500MG	1	BIBISOTAB 50MG	1		0	3
QUYNH PHU	2019-01-26	13	0	0	15	3	1937	1	1	3	2000000	3	3	1	2	2	1	0	0	0	1	0	0	0		99	7	2013	2013		2	2	METOVANCE 500MG	1	CAPTOPRIL 25MG	1	BIBISOTAB 50MG	1		0	3
QUYNH PHU	2019-01-23	13	0	1	99	99	1937	1	1	1	900000	3	3	2	3	3	0	0	0	0	1	0	0	0		99	99	2015	2015	78	2	2	GLIMEPRIDE STADA 4MG	1	METFORMIN STADA 500MG	1	ATILVER DIEP HA CHAU	1		0	3
VU THU	2019-01-04	14	0	1	99	99	1954	1	2	1	3000000	3	3	1	3	3	0	0	0	0	0	0	0	1	DAI TRANG, DA DAY	99	99	2015	2015	61	2	2	DIAPRID 4MG	1	INDFORM 500MG	1	BIBISOTAB 50MG	1		0	3
QUYNH PHU	2019-01-04	15	15	0	1	1	1963	1	2	9	18000000	4	3	1	3	3	0	0	0	0	0	0	1	0		99	5	2012	2012			2	METOVANCE 500MG	1	AMBICLIT	1	FENBRAT 100MG	1		0	3
QUYNH PHU	2019-01-25	13	30	1	14	3	1959	1	2	2	2000000	3	3	1	3	3	1	0	0	0	0	0	0	0		3	10	2017	2017	58		2	GLIMEPRIDE STADA 4MG	1	METFORMIN STADA 500MG	1	ATILVER DIEP HA CHAU	1		0	3
QUYNH PHU	2019-01-26	13	30	0	20	7	1952	1	4	7	5100000	4	3	1	2	2	1	0	0	0	0	0	0	1	VAY NEN	99	99	2004	2004		1	2	METOVANCE 500MG	1	CAPTOPRIL 25MG	1	BIBISOTAB 50MG	1		0	3
QUYNH PHU	2019-01-21	9	30	1	1	1	1947	1	1	1	3000000	3	3	1	3	3	1	0	0	0	0	0	0	0		99	9	2015	2015			2	DTANORM	1	AMBIDIL 5	1	NATRICLENIT	1		0	3
QUYNH PHU	2019-01-09	15	30	0	2	4	1963	1	3	7	10000000	4	3	1	2	2	1	0	0	0	0	0	0	1	MO MAU	1	5	2016	2016			2	METOVANCE 500MG	1	AMBIDIL 5	1	TORVAZIN	1		0	3
QUYNH PHU	2019-01-07	7	45	1	15	9	1963	2	1	2	800000	2	2	2	3	3	1	0	0	0	0	0	0	1	MO MAU	99	6	2013	2013			2	METOVANCE 500MG	1	AMBIDIL 5	1	FENBRAT 100MG	1		0	3
VU THU	2019-01-16	14	5	0	10	1	1948	1	2	1	1000000	3	3	1	3	2	1	0	0	0	1	0	0	0		99	4	2010	2010	62	1	2	DIAPRID 4MG	1	PANFOR SR 500MG	1	CORDAPLEX 20MG	1		0	3
VU THU	2019-01-18	9	15	1	11	5	1963	1	2	2	18000000	3	3	1	3	2	0	0	0	0	0	1	0	1	DA DAY	16	5	2018	2018			2	DIAPRID 4MG	1	PANFOR SR 500MG	1	HOAT HUYET DUONG NAO	1		0	3
VU THU	2019-01-17	14	5	1	99	99	1949	1	1	1	600000	3	3	1	3	3	0	0	0	0	1	1	0	0		99	99	2016	2016	67	3	2	DIAPRID 4MG	1	INDFORM 500MG	1	FELODIPIN 5MG	1		0	3
VU THU	2019-01-15	14	0	0	5	4	1965	2	2	4	14000000	3	3	1	3	2	1	0	0	0	0	1	0	0		99	99	2016	2016	51	3	2	DIAMICRON MR TAB 60MG	1	METFORMIN STADA 500MG	1	BIBISOTAB 50MG	1		0	3
VU THU	2019-01-13	10	40	1	2	9	1951	2	3	7	7000000	3	3	1	3	2	1	0	0	0	0	1	0	0		99	99	1998	1998	47	1	2	METOVANCE 500MG	1	FELODIPIN 5MG	1	INDFORM	1		0	3
QUYNH PHU	2018-12-27	15	0	0	26	10	1953	4	4	3	5000000	3	3	1	2	2	0	0	0	0	0	0	0	0		99	3	2013	2013	60	2	2	GLIMEPRIDE STADA 4MG	1	METFORMIN STADA 500MG	1	ATILVER DIEP HA CHAU	1		0	3
VU THU	2018-12-26	16	0	0	99	1	1934	2	2	7	4200000	3	3	1	4	3	0	0	0	0	0	0	0	0		99	99	2002	2002	67	1	2	DIAMICRON MR TAB 60MG	1	INDFORM 500MG	1	FELODIPIN 5MG	1		0	3
VU THU	2018-12-29	14	30	0	99	99	1939	1	2	7	3000000	3	3	1	3	3	0	0	0	0	0	0	0	0		99	99	2015	2015	888	2	2	INDFORM 500MG	1	METOVANCE 500MG	1	HOAT HUYET DUONG NAO	1		0	3
VU THU	2019-01-05	15	40	1	1	1	1967	1	2	3	13000000	3	3	1	3	3	0	0	0	0	0	0	0	0		29	9	2017	2017			2	DIAPRID 4MG	1	PANFOR SR 500MG	1	BIBISOTAB 50MG	1		0	3
QUYNH PHU	2019-01-10	14	30	1	8	10	1967	1	1	1	2000000	3	3	2	3	3	0	0	0	0	0	0	0	0		99	6	2018	2018	51	4	2	GLIMEPRIDE STADA 4MG	1	METFORMIN STADA 500MG	1	BIBISOTAB 50MG	1		0	3
QUYNH PHU	2019-01-05	14	0	1	18	8	1956	1	4	7	15000000	3	3	1	3	3	0	0	0	0	0	0	0	0		12	2	2008	2008			2	DIAMICRON MR TAB 60MG	1	PANFOR SR 500MG	1	BIBISOTAB 50MG	1		0	3
QUYNH PHU	2019-01-06	8	0	1	4	4	1940	1	4	7	19950000	3	3	2	4	4	0	0	0	0	0	0	0	0		99	99	1990	9998	50	1	3	INSUNOVA	1	ENARENAL 5MG	1	BIBISOTAB 50MG	1		0	3
QUYNH PHU	2019-01-08	8	0	0	24	4	1943	1	4	7	8000000	3	3	1	3	3	0	0	0	0	0	0	0	0		99	99	2015	2015		2	2	GLIMEPRIDE STADA 4MG	1	METFORMIN STADA 500MG	1	BIBISOTAB 50MG	1		0	3
QUYNH PHU	2019-01-09	9	0	1	14	4	1957	1	2	3	5000000	3	3	1	4	4	0	0	0	0	0	0	0	0		99	99	2007	2007	50	1	2	DIAMICRON MR TAB 60MG	1	METFORMIN STADA 500MG	1	BIBISOTAB 50MG	1		0	3
QUYNH PHU	2019-01-13	9	0	1	27	7	1949	1	4	7	3500000	3	3	2	3	3	0	0	0	0	0	0	0	0		99	5	2014	2014		2	2	DIAMICRON MR TAB 60MG	1	MFIFORMINSTADA 500MG	1	BIBISOTAB 50MG	1		0	3
VU THU	2019-01-07	8	30	0	28	12	1963	1	4	6	7000000	3	3	1	3	3	0	0	0	0	0	0	0	0		99	1	2017	2017	55	3	2	DIAPRID 4MG	1	PANFOR SR 500MG	1	ZYROVA	1		0	3
VU THU	2019-01-08	14	30	1	99	99	1949	1	1	2		3	3	2	3	3	0	0	0	0	0	0	0	0		6	12	2017	2017			2	PANFOR SR 500	1	DIAPRID 4MG	1	HOAT HUYET DUONG NAO	1		0	3
QUYNH PHU	2019-01-28	8	0	1	15	7	1974	1	2	4	4000000	3	3	1	2	2	0	0	0	0	0	0	0	0		99	99	2014	9998	40	2	2	GLIMEPRIDE STADA 4MG	1	METFORMIN STADA 500MG	1	BIBISOTAB 50MG	1		0	3
VU THU	2019-01-03	16	30	1	24	11	1966	1	2	2	5000000	3	3	1	3	3	0	0	0	0	0	0	0	0		99	4	2017	2017	51	3	2	DIAPRID 4MG	1	PANFOR SR 500MG	1	BIBISOTAB 50MG	1		0	3
QUYNH PHU	2019-01-11	7	45	0	6	7	1965	1	2	2	10000000	3	3	1	4	3	0	0	0	0	0	0	0	0		99	99	2014	2014			2	RIAMEN	1	PARABIL	1	RALEN	1		0	3
VU THU	2019-01-16	7	45	0	12	12	1950	1	2	1	10000000	3	3	1	4	3	0	0	0	0	0	0	0	0		99	99	2010	2010	59	1	2	DIAPRID 4MG	1	PANFOR SR 500MG	1	BIBISOTAB 50MG	1		0	3
QUYNH PHU	2019-01-02	10	30	1	20	10	1948	1	1	1	1000000	3	3	2	4	4	1	0	0	0	0	1	1	0		99	99	2008	2008	59	1	2	GLIMEPRIDE STADA 4MG	1	METFORMIN STADA 500MG	1		0		0	3
VU THU	2018-12-30	16	0	0	7	2	1946	1	2	5	4000000	3	3	1	5	4	1	0	0	0	0	1	0	1	PHOI,DA DAY	99	99	2014	9999	68	2	2	METOVANCE 500MG	1	PELODIPIN	1		0		0	3
VU THU	2018-12-27	8	0	0	5	9	1949	2	3	7	8500000	4	3	2	3	2	1	0	0	0	0	1	1	0		99	99	2009	2009	59		2	METFORMIN STADA 500MG	1	FELODIPIN 5MG	1		0		0	3
VU THU	2018-12-28	7	0	0	20	12	1953	2	2	7	4600000	3	3	1	3	2	1	0	0	0	1	0	1	0		99	99	2012	2012	59	2	4	METFORMIN STADA 500MG	1	INSULIN LO 10MG	1		0		0	3
VU THU	2018-12-28	8	30	1	3	10	1950	1	2	2	1500000	3	3	1	3	3	0	0	0	0	1	1	1	0		99	99	2004	2004	54	1	2	DIAPRID 4MG	1	INDFORM 500MG	1		0		0	3
VU THU	2019-01-03		0	1	99	6	1935	1	1	2	695000	3	3	2	4	3	1	0	0	0	0	1	1	0		99	10	2016	2016	81	3	2	DIAPRID 4MG	1	PANFOR SR 500MG	1		0		0	1	0	0	0	0	0	1	KHONG CO NGUOI DUA DI KHAM
VU THU	2019-01-03	10	30	0	7	8	1964	1	3	2	4000000	3	3	1	2	2	1	0	0	0	1	1	0	0		99	6	2013	2013	49		2	METOVANCE 500MG	1	DIPSOPE 5MG	1		0		0	3
VU THU	2019-01-08	9	0	0	2	4	1965	2	2	0	4500000	3	3	1	3	3	0	0	0	0	1	1	0	1	SOI THAN	99	99	2007	2007	42	1	2	METOVANCE 500MG	1	BIBISOTAB 50MG	1		0		0	3
VU THU	2019-01-06	19	0	0	18	12	1962	1	3	5	5000000	3	3	1	3	2	1	0	0	0	1	1	0	0		99	1	2011	2011	46	2	2	METOVANCE 500MG	1	DIPSOPE 5MG	1		0		0	3
VU THU	2019-01-08	12	0	1	1	1	1953	1	0	2	405000	1	1	2	4	5	1	0	0	0	1	1	0	0		99	99	2010	2010	56	1	2	DIAPRID 4MG	1	PANFOR SR 500MG	1		0		0	3
VU THU	2019-01-09	14	0	1	12	4	1951	1	4	7	9000000	4	3	1	3	3	1	0	0	0	0	1	1	0		99	5	2015	2015	62	2	2	INDFORM 500MG	1	LELODIPIN	1		0		0	3
VU THU	2019-01-06	16	5	1	12	5	1955	2	2	2	2200000	3	3	1	2	2	1	0	0	0	1	1	0	0		99	2	2015	2015	61	2	4	INSUNOVA	1	LIVERTON 70MG	1		0		0	3
VU THU	2019-01-05	14	0	0	11	11	1950	2	4	7	6000000	3	3	1	4	3	1	0	0	0	1	0	1	0		99	99	2006	2006	56	1	2	METOVANCE 500MG	1	FELODIPIN 5MG	1		0		0	3
VU THU	2019-01-05	14	5	0	1	1	1963	1	2	3	13000000	3	3	1	3	3	1	0	0	0	1	1	0	0		99	99	2015	2015		2	4	PROVODIC	1	ICH THOI MOC	1		0		0	3
QUYNH PHU	2019-01-09	8	30	0	7	10	1973	1	2	2	5000000	3	3	1	2	2	1	0	0	0	0	1	1	0		99	99	2013	2013	40	2	2	METOVANCE 500MG	1	BIBISOTAB 50MG	1		0		0	3
QUYNH PHU	2019-01-05	7	30	1	1	1	1928	1	1	9	6000000	3	3	2	4	4	1	0	0	0	0	1	0	1	BUOU CO	99	99	2016	9999	87	1	4	METOVANCE 500MG	1	AMBIDIL 5	1		0		0	3
QUYNH PHU	2019-01-07	15	40	0	3	2	1950	1	3	7	4500000	3	3	2	4	3	1	0	0	0	1	1	1	0		99	99	2008	2008			2	DIANORM - M	1	ENARENAL 5MG	1		0		0	3
QUYNH PHU	2019-01-08	8	10	1	22	4	1946	1	1	1	4000000	3	3	2	4	4	1	0	0	0	1	1	1	0		99	99	2017	2017		4	2	METOVANCE 500MG	1	ATILIVER DIEP HA CHAU	1		0		0	3
QUYNH PHU	2019-01-12	14	45	0	2	10	1953	1	1	2	4000000	3	3	1	3	3	1	0	0	0	0	1	1	0		99	99	2015	2015	62			METOVANCE 500MG	1	ATILIVER DIEP HA CHAU	1		0		0	3
VU THU	2019-01-06	13	30	0	10	10	1956	1	2	2	2700000	3	3	1	4	4	1	0	0	0	1	0	1	0		99	99	2009	2009	53	1	2	METFORMIN STADA 500MG	1	SIMVAPOL	1		0		0	3
VU THU	2019-01-08	8	0	1	99	99	1945	1	2	0	600000	1	1	2	5	4	1	0	0	0	1	0	1	1	TAI BIEN MACH MAU NAO	99	99	2013	9998		2	2	DIAPRID 4MG	1	METFORMIN STADA 500MG	1		0		0	3
VU THU	2019-01-05	8	25	0	15	3	1971	1	2	2	2000000	1	3	1	4	4	1	0	0	0	1	1	1	0		99	99	2012	2012	41	2	2	DIAMICRON MR TAB 60MG	1	INDFORM 500MG	1		0		0	2	0	1	1	0	0	0
VU THU	2019-01-09	8	5	0	1	1	1939	1	1	2	2600000	3	3	1	4	3	1	0	0	0	1	1	1	1	VIEM DAI TRANG	99	12	2009	2009	70	1	2	METOVANCE 500MG	1	DIPSOPE 5MG	1		0		0	3
VU THU	2019-01-22	8	5	1	25	6	1958	1	1	1	600000	1	1	2	4	3	1	0	0	0	0	1	0	1	DA DAY	23	2	2017	2017			2	METFORMIN STADA 500MG	1	CORDAFLEX 20MG	1		0		0	3
QUYNH PHU	2018-12-19		0	1	22	10	1949	2	1	1	5000000	3	3	1	3	2	0	0	0	0	1	1	1	0		99	99	2008	2008	59	1	2	METOVANCE 500MG	1	BIBISOTAB 50MG	1		0		0	3
VU THU	2018-12-31	9	0	0	6	4	1955	2	3	7	4000000	3	3	1	4	2	0	0	0	0	0	1	0	0		99	99	2011	2011	888	1	2	DIAMICRON MR TAB 60MG	1	INDFORM 500MG	1		0		0	3
QUYNH PHU	2018-12-27	15	20	0	10	5	1945	1	1	2	2000000	3	3	1	3	3	1	0	0	0	0	1	0	0		25	10	2018	2018	74		2	METOVANCE 500MG	1	ATILIVER DIEP HA CHAU	1		0		0	3
QUYNH PHU	2018-12-28	8	0	0	18	1	1960	1	3	7	8000000	3	3	1	3	2	1	0	0	0	0	0	0	1	PHOI	99	99	2014	2014	54	2	2	METOVANCE 500MG	1	BIBISOTAB 50MG	1		0		0	3
QUYNH PHU	2019-01-01	8	3	1	16	3	1958	1	2	7	1400000	3	3	2	3	3	0	0	0	0	0	0	1	0		1	3	2015	2015			2	GLUZITOP MR	1	PANFOR SR 500MG	1		0		0	3
QUYNH PHU	2018-12-29	9	0	1	20	2	1953	1	1	1	1000000	1	1	2	4	3	1	0	0	0	0	0	0	0		6	8	2006	2006	52	1	2	GLIMEPRIDE STADA 4MG	1	METFORMIN STADA 500MG	1		0		0	3
QUYNH PHU	2018-12-30	10	0	0	20	3	1942	1	2	7	4500000	3	3	1	4	4	1	0	0	0	0	0	0	0		99	99	2008	2008	66	1	3	INSUNOVA	1	ENARENAL 5MG	1		0		0	3
QUYNH PHU	2018-12-29	13	0	0	12	8	1969	1	3	4	4000000	3	3	1	3	3	1	0	0	0	0	0	0	0		19	3	2017	2017			2	AMLODIPIN 5MG	1	DIAMICRON 60MG	1		0		0	3
QUYNH PHU	2019-01-03	9	30	1			1942	1	2	7	8000000	3	3	2	3	3	1	0	0	0	0	0	0	1	BIEN CHUNG NAO TAI BIEN	99	99	2000	9998	58	1	2	METOVANCE 500MG	1	AMBIDIL 5	1		0		0	3
QUYNH PHU	2018-12-28	16	0	0	1	1	1949	1	3	7	2200000	4	3	1	2	2	1	0	0	0	0	0	0	1	U XO TIEN LIET TUYEN	99	99	2011	2011	64	2	2	GLIMEPRIDE STADA 4MG	1	BIBISOTAB 50MG	1		0		0	3
QUYNH PHU	2018-12-31	8	0	1	99	99	1958	1	2	2	2000000	3	3	1	3	3	1	0	0	0	0	1	0	0		99	7	2017	2017	59	3	2	METFORMIN STADA 500MG	1	BIBISOTAB 50MG	1		0		0	3
VU THU	2018-12-30	19	0	1	1	1	1958	1	2	2	5000000	3	3	1	4	3	0	0	0	0	1	1	0	0		99	7	2018	2018	60	4	2	PANFOR SR 500	1	3B	0	HYPRAVAN	1		0	3
VU THU	2018-12-28	19	0	0	18	2	1951	1	3	7	2600000	3	3	1	2	2	0	0	0	0	0	1	0	0		99	10	1999	1999	48	1	4	METFORMIN STADA 500MG	1	INSUNOVA	1		0		0	3
QUYNH PHU	2018-12-28	9	45	0	99	99	1947	1	2	0	1500000	3	3	1	4	3	1	0	0	0	0	0	0	1	PHOI	99	2	2010	2010	64	2	2	METOM	1	ELINU	1		0		0	3
VU THU	2018-12-27	10	0	1	25	8	1958	2	3	1	3000000	3	3	1	3	2	0	0	0	0	0	1	0	0		99	9	2002	2002	43		4	TARCHOMIN SA	1	METFORMIN STADA 500MG	1		0		0	3
VU THU	2018-12-29	14	15	0	10	8	1951	2	4	7	8000000	3	3	1	3	2	0	0	0	0	0	1	0	1	THAN KINH	99	99	2017	2017	66	3	2	METFORMIN STADA 500MG	1	BIBISOTAB 50MG	1		0		0	3
VU THU	2018-12-28	16	0	0	28	8	1956	1	2	2	3000000	3	3	1	4	4	0	0	0	0	1	1	0	0		99	99	2007	9999	51	1	4	GLICLADA 30MG	1	INDFORM 500MG	1		0		0	3
VU THU	2019-01-03	8	0	1	1	1	1947	2	2	1	4000000	3	3	2	4	3	0	0	0	0	0	1	1	0		99	99	2011	2011	64	2	2	METOVANCE 500MG	1	INDFORM 500MG	1		0		0	3
VU THU	2019-01-10	8	30	0	23	9	1953	1	2	2	1000000	3	3	1	3	3	1	0	0	0	0	1	0	0		99	2	2017	2017	64	3	2	DIAPRID 4MG	1	METFORMIN STADA 500MG	1		0		0	3
VU THU	2019-01-05	8	0	1	99	99	1937	1	1	2	700000	1	1	2	4	4	0	0	0	0	0	1	1	0		99	99	2018	9999	81	4	2	METOVANCE 500MG	1	DIPSOPE 5MG	1		0		0	3
VU THU	2019-01-09	8	0	1	99	99	1953	1	1	3	500000	2	2	2	3	3	0	0	0	0	1	1	0	0		25	11	2016	2016	63	3	2	DIAPRID 4MG	1	PANFOR SR 500MG	1		0		0	3
QUYNH PHU	2019-01-10	7	30	1	1	1	1954	4	3	1	1800000	3	3	1	3	3	0	0	0	0	1	0	0	0		99	99	2010	2010	57	2	2	DIANORM - M	1	KATHAGAN	1		0		0	3
QUYNH PHU	2019-01-05	9	0	0	20	10	1954	1	4	7	15000000	3	3	1	3	2	1	0	0	0	0	0	0	1	MO MAU	12	6	2018	2018			2	BANMEREN 60MG	1	BIBISOTAB 50MG	1		0		0	3
QUYNH PHU	2019-01-06	14	0	1	20	7	1950	1	4	7	8000000	3	3	1	4	4	0	0	0	0	0	0	0	1	BIEN CHUNG MAT	99	99	2002	2002		1	2	DIAMICRON MR TAB 60MG	1	BIBISOTAB 50MG	1		0		0	3
QUYNH PHU	2019-01-09	14	0	1	99	1	1957	1	2	0	3000000	3	3	1	4	4	0	0	0	0	0	0	0	1	DA DAY, DAI TRANG TUAN HOAN	99	2	2009	2009	52	1	2	GLIMEPRIDE STADA 4MG	1	BIBISOTAB 50MG	1		0		0	3
QUYNH PHU	2019-01-09	7	35	1	15	9	1947	1	1	2	1000000	3	3	1	4	3	0	0	0	0	0	1	0	0		99	99	2004	9998	57	1	4	DIANORM - M	1	PANFOR SR 500MG	1		0		0	3
QUYNH PHU	2019-01-10	7	45	1	14	8	1948	3	2	7	41000000	4	3	2	2	2	0	0	0	0	0	1	0	0		99	9	2016	2016	68		2	DISMICRONMRTAR 60MG	1	BIBISOTAB 50MG	1		0		0	3
QUYNH PHU	2019-01-10	15	30	1	5	1	1956	4	3	2	2000000	3	3	2	2	2	1	0	0	1	0	0	0	0		99	99	2015	2015	59		2	METOVANCE 500MG	1	BIBISOTAB 50MG	1		0		0	3
VU THU	2019-01-08	14	30	0	11	5	1964	1	2	2	5000000	3	3	1	2	2	0	0	0	0	0	0	0	1	GUT	99	99	2016	9998		3	2	DIAPRID 4MG	1	PANFOR SR 500MG	1		0		0	0	0	1	0	0	0	0
VU THU	2019-01-07	10	30	0	1	1	1945	1	3	7	4300000	3	3	1	3	2	0	0	0	0	0	0	0	1	U XO TIEN LIET TUYEN	99	99	2013	9998	888	2		METOVANCE 500MG	1	BIBISOTAB 50MG	1		0		0	3
VU THU	2019-01-07	8	5	0	26	6	1965	1	2	2		3	3	1	3	2	0	0	0	1	0	0	0	0		29	11	2017	2017			2	DIAMICRON MR TAB 60MG	1	BIBISOTAB 50MG	1		0		0	0	0	1	0	0	0	0
VU THU	2019-01-10	9	45	0	13	3	1950	1	2	1	3000000	3	3	1	4	3	0	0	0	0	0	0	1	0		29	3	2012	2012			2	METFORMIN STADA 500MG	1	BIBISOTAB 50MG	1		0		0	3
VU THU	2019-01-24	9	5	0	20	5	1975	1	2	3	7000000	2	2	1	3	3	0	0	0	0	1	0	0	0		99	99	2016	2016	42	3	2		0		0		0		0	3								DIAMICRON MR
QUYNH PHU	2019-02-18	14	0	1	10	12	1953	1	2	1	2000000	3	3	1	4	4	0	0	0	0	0	0	0	1	DA DAY	99	99	2009	9998	56	1	2	GLIMEPRIDE STADA 4MG	1	ATILIVER DIEP HA CHAU	1		0		0	3
VU THU	2018-12-30	16	30	1	10	10	1942	1	3	7	3500000	3	3	2	4	3	0	0	0	0	0	0	0	0		2	11	2013	2013			3	INSUNOVA	1	MOVODIA	1		0		0	3
QUYNH PHU	2018-12-28	11	10	1	99	99	1976	2	2	1	3000000	3	3	1	2	2	0	0	0	0	0	0	0	0		99	99	2017	2017	41	4	2	DIAPRID 4MG	1	METFORMIN STADA 500MG	1		0		0	3
QUYNH PHU	2019-01-20	7	45	0	22	6	1969	1	2	3	8000000	3	3	1	2	2	0	0	0	0	0	0	0	0		99	99	2014	2014			2	METOVANCE 500MG	1	ENARENAL 5MG	1		0		0	2	0	1		0	0	0
QUYNH PHU	2018-12-27	10	0	0	15	6	1950	1	4	7	8200000	3	3	1	2	2	0	0	0	0	0	0	0	0		1	9	2001	2001			2	METOVANCE 500MG	1	ATILIVER DIEP HA CHAU	1		0		0	3
VU THU	2018-12-30	8	30	0	1	5	1950	2	4	7	7400000	3	3	1	3	2	0	0	0	0	0	0	0	0		99	1	2012	2012	62	2	2	METFORMIN STADA 500MG	1	HOAT HUYET DUONG NAO	1		0		0	3
VU THU	2019-01-09	8	10	1	1	1	1963	3	3	7	4400000	3	3	2	2	2	0	0	0	0	0	0	0	0		30	5	2017	2017		3	2	METOVANCE 500MG	1	PIRACETAM 800MG	1		0		0	0	1	0	0	0	0	0
VU THU	2019-01-07	13	30	1	23	4	1965	2	4	5	20000000	4	3	1	2	2	0	0	0	0	0	0	0	0		99	99	2010	2010	45	1	2	DIAMICRON MR TAB 60MG	1	METFORMIN STADA 500MG	1		0		0	3
QUYNH PHU	2019-01-08	13	0	1	12	6	1960	1	1	1	1000000	3	3	1	3	3	0	0	0	0	0	0	0	0		99	3	2018	2018	58	4	2	METOVANCE 500MG	1	BIBISOTAB 50MG	1		0		0	3
QUYNH PHU	2019-01-10	8	10	1	2	2	1950	2	1	2	8000000	3	3	1	3	3	0	0	0	0	0	0	0	0		99	99	2014	2014	64		2	METOVANCE 500MG	1	BIBISOTAB 50MG	1		0		0	3
VU THU	2019-01-09	8	5	1	15	4	1946	4	1	1	5000000	3	3	1	4	3	0	0	0	0	0	0	0	0		99	99	2004	2004	58	1	2	GLIMEPRIDE STADA 4MG	1	METFORMIN STADA 500MG	1		0		0	3
QUYNH PHU	2019-01-24	15	30	1	99	6	1978	1	2	4	10000000	3	3	1	2	2	0	0	0	0	0	0	0	0		1	8	2018	2018		4	2	METOVANCE 500MG	1	BIBISOTAB 50MG	1		0		0	3
QUYNH PHU	2019-01-29	8	0	1	17	10	1966	1	3	3	3000000	3	3	1	4	4	0	0	0	0	0	0	0	0		99	2	2018	2018	52	3	2	GLIMEPRIDE STADA 4MG	1	METOVANCE 500MG	1		0		0	3
QUYNH PHU	2019-01-26	13	0	1	12	1	1958	1	2	3	3000000	3	3	1	4	4	0	0	0	0	0	0	0	0		99	8	2018	2018	60	4	2	GLIMEPRIDE STADA 4MG	1	BIBISOTAB 50MG	1		0		0	3
QUYNH PHU	2019-02-14	15	30	1	27	10	1969	1	2	0	3000000	3	3	1	4	4	0	0	0	0	0	0	0	0		99	4	2012	2012	45	2	3	INSUNOVA	1	ALTILIVER DIEP HA CHAU	1		0		0	3
QUYNH PHU	2019-01-03	11	0	0	23	8	1959	1	3	2	8000000	4	3	1	4	3	1	0	0	0	1	1	1	0		20	5	2011	2011			2	METOVANCE 500MG	1		0		0		0	3
QUYNH PHU	2018-12-29	8	0	1	12	6	1952	3	2	2	1500000	2	2	1	5	5	1	0	0	0	0	1	1	1		99	99	2012	2012	60	2	2	METOVANCE 500MG	1		0		0		0	3
VU THU	2019-01-12	8	0	0	20	5	1957	2	2	7	25000000	3	3	1	3	2	1	0	0	0	1	0	1	0		99	99	2018	2018		4	2	BIBISO	1		0		0		0	3
VU THU	2019-01-22	14	0	1	1	1	1940	1	0	1	270000	3	3	1	4	4	1	0	0	0	1	0	1	0		99	99	1999	1999	49	1	4	MIXTARD	1		0		0		0	3
QUYNH PHU	2019-01-25	13	30	1	1	1	1961	4	2	3	6000000	3	3	1	3	3	0	0	0	0	1	1	0	1	MO MAU	99	99	2013	9998	52	2	2	GLIMEPRIDE STADA 4MG	1		0		0		0	3
QUYNH PHU	2018-12-19	14	0	1	5	3	1945	1	1	2	1500000	3	3	2	4	4	1	0	0	0	1	1	1	0		99	99	2011	2011	66		2	METOVANCE 500MG	1		0		0		0	3
VU THU	2018-12-27	8	10	1	4	5	1948	1	1	2	700000	3	3	2	2	2	0	0	0	0	0	1	0	0		9	8	2018	2018	70	4	2	METOVANCE 500MG	1		0		0		0	3
QUYNH PHU	2018-12-31	15	20	1	2	7	1956	1	2	3	6000000	3	3	2	3	3	0	0	0	0	0	0	0	1	NAM, ROI LOAN TIEN DINH	99	99	2016	2016			2	METOVANCE 500MG	1		0		0		0	3
QUYNH PHU	2019-01-01	15	40	1	3	9	1958	1	1	2	200000	1	3	2	3	3	0	0	0	0	1	1	0	0		1	4	2016	2016			2	DIANORM - M	1		0		0		0	3
QUYNH PHU	2019-01-03	15	30	1	19	7	1963	1	1	2	500000	1	1	2	3	3	0	0	0	0	0	1	0	0		15	11	2018	2018			2	METFORMIN STADA 500MG	1		0		0		0	3
VU THU	2018-12-31	13	30	0	30	4	1962	1	2	2		3	3	1	3	3	0	0	0	0	1	1	0	0		99	99	2010	2010	48	1	3	INSULIN	1		0		0		0	3
VU THU	2019-01-09	8	30	0	2	9	1969	1	2	2	450000	3	3	1	3	3	1	0	0	0	0	0	1	0		99	99	2015	2015	46	2	2	DIAMICRON MR TAB 60MG	1		0		0		0	3
VU THU	2019-01-06	9	40	1	20	3	1930	2	2	2	4000000	3	3	2	3	2	0	0	0	0	0	1	0	0		99	99	2008	2008	49	1	2	INDFORM 500MG	1		0		0		0	3
QUYNH PHU	2019-01-06	9	30	1	3	2	1959	1	1	1	5000000	3	3	1	3	3	0	0	0	0	0	1	0	1	TRI	99	99	2015	2015	58		2	METOVANCE 500MG	1		0		0		0	3
QUYNH PHU	2019-01-12	9	10	1	1	1	1944	2	1	2	8000000	4	3	1	3	3	0	0	0	0	0	1	0	0		99	99	2013	2013	69		2	METFORMIN STADA 500MG	1		0		0		0	3
VU THU	2019-01-03	8	30	1	24	5	1959	2	2	2	5000000	3	3	1	3	3	0	0	0	0	0	1	0	0		99	99	2013	2013	54	2	2	METOVANCE 500MG	1		0		0		0	3
VU THU	2019-01-09	13	30	1	10	5	1963	1	2	2	50000	1	2	2	4	4	0	0	0	0	0	1	0	0		99	99	2018	2018	55	4	2	METFORMIN STADA 500MG	1		0		0		0	3
QUYNH PHU	2019-01-10	10	0	0	27	1	1974	1	3	2	2000000	3	3	1	3	3	0	0	0	0	1	0	0	0		11	1	2018	2018			2	METOVANCE 500MG	1		0		0		0	3
VU THU	2019-01-19	10	30	1	26	3	1963	1	2	2	3000000	3	3	1	3	3	0	0	0	0	0	1	0	1	DA DAY, DAI TRANG	99	99	2013	2013	50	2	2	DIAMICRON MR TAB 60MG	1		0		0		0	3
VU THU	2019-01-18	8	30	0	20	4	1964	1	2	2	2000000	3	3	2	3	3	0	0	0	0	1	1	0	0		6	6	2018	2018			2	DIAMICRON MR TAB 60MG	1		0		0		0	3
VU THU	2019-01-14	9	30	0	19	12	1942	1	3	7	5000000	3	3	2	4	3	0	0	0	0	0	1	0	0		99	99	2008	2008	66	1	3	INSULIN	1		0		0		0	3
VU THU	2019-01-19	8	0	1	10	4	1955	1	2	3		3	3	1	3	3	0	0	0	0	0	1	1	0		99	99	2015	2015	60	2	2	METOVANCE 500MG	1		0		0		0	3
VU THU	2019-01-19	11	0	1	5	9	1950	1	4	7	4500000	3	3	2	4	4	1	0	0	0	0	0	0	0		99	3	2016	2016	56	1	2	METOVANCE 500MG	1		0		0		0	3
VU THU	2019-01-18	10	30	1	99	99	1933	1	0	0	270000	3	3	2	4	3	0	0	0	0	0	1	0	0		99	99	2016	2016	83	3	2	METOVANCE 500MG	1		0		0		0	3
VU THU	2019-01-21	19	10	0	22	2	1968	1	2	3	10000000	3	3	1	3	3	0	0	0	0	0	1	0	0		8	3	2018	2018			1	BINH CAN	1		0		0		0	0	1	1	0	0	0	0
VU THU	2019-01-27	8	0	1	1	1	1942	1	1	2		1	1	2	3	3	1	0	0	0	1	0	0	0		27	12	2017	2017	75	3	2	INDFORM 500MG	1		0		0		0	3
VU THU	2019-01-26	9	0	1	2	6	1973	1	3	3	20000000	4	3	1	2	2	1	0	0	0	0	0	0	0		12	2	2018	2018	44	4	2	NETOVANCE	1		0		0		0	3
VU THU	2019-01-25	9	0	1	24	5	1971	1	1	3	3000000	3	3	1	2	2	1	0	0	0	0	0	0	0		99	12	2017	2017	46	3	2	METOVANCE 500MG	1		0		0		0	3
VU THU	2018-12-14	14	0	1	7	6	1963	2	3	2	3000000	3	3	1	3	1	0	0	0	0	0	0	0	1	VIEM MUI DI UNG	99	99	2012	9998	49	2	2	METOVANCE 500MG	1		0		0		0	3
QUYNH PHU	2018-12-19	7	45	1	20	11	1945	1	2	2	800000	3	3	2	3	3	1	0	0	0	0	0	0	1	DAU DAY THAN KINH TOA	28	7	2018	2018			2	METORIN	1		0		0		0	3
QUYNH PHU	2018-12-19	7	30	0	99	2	1948	1	2	2	1500000	1	1	1	5	4	0	0	0	0	1	0	0	1	SOI	99	3	2013	2013	66		2	METOVANCE 500MG	1		0		0		0	3
VU THU	2018-12-26	9	0	0	1	1	1961	2	2	3	3000000	3	3	1	4	3	0	0	0	0	0	0	0	0		99	2	2009	2009	49	1	2	METOVANCE 500MG	1		0		0		0	3
QUYNH PHU	2018-12-30	13	0	1	26	7	1965	1	2	2	5000000	3	3	1	2	2	0	0	0	0	0	0	0	0		7	5	2014	2014			2	METOM	1		0		0		0	0	0	0	0	1	0	0
VU THU	2019-01-09	19	30	1	3	7	1955	1	1	2	1000000	3	3	1	3	3	0	0	0	0	0	0	0	0		99	8	2017	2017	62	3	2	METOVANCE 500MG	1		0		0		0	3
VU THU	2019-01-09	10	0	1	4	7	1964	1	2	2	3000000	3	3	2	3	3	0	0	0	0	0	0	0	0		4	10	2017	2017	54	4	2	INDFORM 500MG	1		0		0		0	3
VU THU	2019-01-07	7	40	0	10	12	1942	2	3	7	5700000	3	3	1	4	2	0	0	0	0	0	0	0	0		99	99	2008	2008	70	1	3	POLHUMIN MIX	1		0		0		0	3
VU THU	2019-01-14	10	30	1	1	1	1935	1	1	2	270000	1	2	2	4	4	0	0	0	0	0	0	0	0		10	2	2018	2018			2	METFORMIN STADA 500MG	1		0		0		0	3
VU THU	2019-01-14	17	0	0	2	10	1959	1	2	3	2000000	3	3	1	3	3	0	0	0	0	0	0	0	0		99	99	2010	2010	50	1	2	METOVANCE 500MG	1		0		0		0	3
QUYNH PHU	2019-01-02	8	0	1	99	99	1958	1	1	1	500000	2	2	2	3	3	0	1	0	0	0	0	0	0		99	99	2012	2012		2	2		0		0		0		0	3
QUYNH PHU	2018-12-28	13	0	1	99	7	1932	1	2	7	2700000	3	3	2	4	3	1	0	0	0	0	0	1	0		99	99	2015	2015	84	3	2		0		0		0		0	3
QUYNH PHU	2019-01-08	13	20	1	20	4	1963	1	2	2	1500000	1	3	2	3	3	0	0	0	0	0	0	0	0		28	9	2018	2018			2		0		0		0		0	3
[truncated: 58 more columns]
